# Supplementary material for: The Interplay Between Economic Status and Attractiveness, and the Importance of Attire in Mate Choice Judgments
Source: Front Psychol. 2019 Mar 21;10:462. doi: 10.3389/fpsyg.2019.00462 (PMC6437035; doi:10.3389/fpsyg.2019.00462)
Supplement: MATERIAL S4 — Data for groups study 1 separated by target sex and measure (attractiveness, earnings). [file Table_4.XLSX]

## Sheet: Male Attractiveness
Subject	Condition	Model	ModID	Treatment	Attractiveness	Age	EducationLevel	LivingSituation	RelationshipStatus	PartnersEducationLevel	CountryofResidence	Postcode	Ethnicity	Sex	KinseyScale	ModelAge	Attire
10	Condition 1	1a	1	a	25	22	Undergraduate University Degree	Living with roomates	Long Term Monogamous Relationship 1yr+	Post Graduate University Degree	Australia	2032	North Western European, British or Irish	Female	1- Predominantly heterosexual, only incidentally homosexual	45	Business
12	Condition 1	1a	1	a	25	23	Post Graduate University Degree	Other	Long Term Monogamous Relationship 1yr+	Undergraduate University Degree	New Zealand	0	New Zealand Peoples	Female	0- Exclusively heterosexual with no homosexual	45	Business
13	Condition 1	1a	1	a	40	18	Undergraduate University Degree	Living with parents	Single	0	Australia	2071	Chinese Asian	Female	0- Exclusively heterosexual with no homosexual	45	Business
28	Condition 1	1a	1	a	65	35	Doctorate/PhD	Living alone	Single	0	Australia	2790	North Western European, British or Irish	Female	1- Predominantly heterosexual, only incidentally homosexual	45	Business
29	Condition 1	1a	1	a	50	30	Other	Living with roomates	Single	0	United States	0	Other African or Mixed Race African	Female	1- Predominantly heterosexual, only incidentally homosexual	45	Business
35	Condition 1	1a	1	a	50	30	Diploma	Living with partner	Long Term Monogamous Relationship 1yr+	Diploma	United States	0	European Mixed Race	Female	0- Exclusively heterosexual with no homosexual	45	Business
43	Condition 1	1a	1	a	50	36	Undergraduate University Degree	Living with partner	Long Term Monogamous Relationship 1yr+	Undergraduate University Degree	United States	0	North Western European, British or Irish	Female	1- Predominantly heterosexual, only incidentally homosexual	45	Business
60	Condition 1	1a	1	a	55	23	Post Graduate University Degree	Living with partner	Long Term Monogamous Relationship 1yr+	Post Graduate University Degree	South Africa	0	European Mixed Race	Female	1- Predominantly heterosexual, only incidentally homosexual	45	Business
62	Condition 1	1a	1	a	60	23	Undergraduate University Degree	Living with parents	Short Term Monogamous Under 1yr	Undergraduate University Degree	Australia	2913	Chinese Asian	Female	1- Predominantly heterosexual, only incidentally homosexual	45	Business
74	Condition 1	1a	1	a	20	27	Other	Living with partner	Long Term Monogamous Relationship 1yr+	Diploma	United States	0	South East Asian	Female	2- Predominantly heterosexual, but more than incidentally homosexual	45	Business
75	Condition 1	1a	1	a	70	21	Undergraduate University Degree	Living with parents	Single	0	Australia	0	North Western European, British or Irish	Female	0- Exclusively heterosexual with no homosexual	45	Business
81	Condition 1	1a	1	a	40	33	Doctorate/PhD	Living alone	Single	0	Germany	0	South Eastern and Eastern European	Female	0- Exclusively heterosexual with no homosexual	45	Business
97	Condition 1	1a	1	a	25	24	Other	Living with parents	Single	0	Australia	0	Other North African or Middle Eastern	Female	1- Predominantly heterosexual, only incidentally homosexual	45	Business
105	Condition 1	1a	1	a	60	20	Undergraduate University Degree	Living with roomates	Short Term Monogamous Under 1yr	High School	Australia	0	European Mixed Race	Female	2- Predominantly heterosexual, but more than incidentally homosexual	45	Business
117	Condition 1	1a	1	a	10	86	Undergraduate University Degree	Living alone	Long Term Monogamous Relationship 1yr+	Other	United States	0	Native North American or First Nation	Female	0- Exclusively heterosexual with no homosexual	45	Business
145	Condition 1	1a	1	a	25	22	Undergraduate University Degree	Living with parents	Single	0	Australia	0	North Western European, British or Irish	Female	0- Exclusively heterosexual with no homosexual	45	Business
149	Condition 1	1a	1	a	50	23	Post Graduate University Degree	Living with roomates	Long Term Monogamous Relationship 1yr+	Post Graduate University Degree	Australia	0	North Western European, British or Irish	Female	1- Predominantly heterosexual, only incidentally homosexual	45	Business
151	Condition 1	1a	1	a	20	25	Post Graduate University Degree	Living alone	Single	0	France	0	North Western European, British or Irish	Female	0- Exclusively heterosexual with no homosexual	45	Business
167	Condition 1	1a	1	a	50	20	Undergraduate University Degree	Living with parents	Single	0	Australia	2140	Chinese Asian	Female	1- Predominantly heterosexual, only incidentally homosexual	45	Business
177	Condition 1	1a	1	a	80	18	Undergraduate University Degree	Other	Single	0	Australia	2031	Mixed Race Australian	Female	1- Predominantly heterosexual, only incidentally homosexual	45	Business
188	Condition 1	1a	1	a	30	23	Post Graduate University Degree	Living with partner	Long Term Monogamous Relationship 1yr+	Undergraduate University Degree	Australia	2222	None of these define my ethnic group	Female	3- Equally heterosexual and homosexual	45	Business
191	Condition 1	1a	1	a	30	21	High School	Living with parents	Single	0	United States	0	None of these define my ethnic group	Female	1- Predominantly heterosexual, only incidentally homosexual	45	Business
197	Condition 1	1a	1	a	75	35	Diploma	Living with partner	Long Term Monogamous Relationship 1yr+	Diploma	Finland	0	North Western European, British or Irish	Female	2- Predominantly heterosexual, but more than incidentally homosexual	45	Business
206	Condition 1	1a	1	a	55	19	Undergraduate University Degree	Living with parents	Long Term Monogamous Relationship 1yr+	High School	United Kingdom	0	None of these define my ethnic group	Female	0- Exclusively heterosexual with no homosexual	45	Business
210	Condition 1	1a	1	a	75	18	Undergraduate University Degree	Living with roomates	Single	0	Australia	4343	North Western European, British or Irish	Female	0- Exclusively heterosexual with no homosexual, 1- Predominantly heterosexual, only incidentally homosexual	45	Business
223	Condition 1	1a	1	a	0	22	Undergraduate University Degree	Living with parents	Single	0	Greece	0	Southern European	Female	0- Exclusively heterosexual with no homosexual	45	Business
264	Condition 1	1a	1	a	50	35	Post Graduate University Degree	Living alone	Single	0	New Zealand	0	New Zealand Peoples	Female	0- Exclusively heterosexual with no homosexual	45	Business
265	Condition 1	1a	1	a	25	23	Undergraduate University Degree	Living with parents	Long Term Monogamous Relationship 1yr+	Post Graduate University Degree	Slovakia	0	South Eastern and Eastern European	Female	1- Predominantly heterosexual, only incidentally homosexual	45	Business
268	Condition 1	1a	1	a	40	19	High School	Living with parents	Single	0	United States	0	North Western European, British or Irish	Female	0- Exclusively heterosexual with no homosexual	45	Business
270	Condition 1	1a	1	a	45	23	Post Graduate University Degree	Living with roomates	Single	0	United Kingdom	0	North Western European, British or Irish	Female	1- Predominantly heterosexual, only incidentally homosexual	45	Business
273	Condition 1	1a	1	a	30	42	Post Graduate University Degree	Living with partner	Long Term Monogamous Relationship 1yr+	Post Graduate University Degree	United Kingdom	0	North Western European, British or Irish	Female	0- Exclusively heterosexual with no homosexual	45	Business
281	Condition 1	1a	1	a	50	35	Post Graduate University Degree	Living with parents	Single	0	Italy	0	Southern European	Female	0- Exclusively heterosexual with no homosexual	45	Business
287	Condition 1	1a	1	a	15	25	Undergraduate University Degree	Living with parents	Single	0	Croatia	0	South Eastern and Eastern European	Female	0- Exclusively heterosexual with no homosexual	45	Business
303	Condition 1	1a	1	a	55	18	High School	Living with parents	Short Term Monogamous Under 1yr	High School	Malaysia	0	Chinese Asian	Female	1- Predominantly heterosexual, only incidentally homosexual	45	Business
308	Condition 1	1a	1	a	35	42	Undergraduate University Degree	Living with partner	Long Term Monogamous Relationship 1yr+	Undergraduate University Degree	Greece	0	Southern European	Female	0- Exclusively heterosexual with no homosexual	45	Business
311	Condition 1	1a	1	a	50	28	Undergraduate University Degree	Living alone	Single	0	Chile	0	None of these define my ethnic group	Female	1- Predominantly heterosexual, only incidentally homosexual	45	Business
335	Condition 1	1a	1	a	70	24	Diploma	Living with parents	Single	0	Ireland	0	North Western European, British or Irish	Female	2- Predominantly heterosexual, but more than incidentally homosexual	45	Business
347	Condition 1	1a	1	a	40	26	Undergraduate University Degree	Living with partner	Long Term Monogamous Relationship 1yr+	Undergraduate University Degree	United States	0	None of these define my ethnic group	Female	0- Exclusively heterosexual with no homosexual	45	Business
349	Condition 1	1a	1	a	75	28	Undergraduate University Degree	Other	Single	0	Other - Northern Europe	0	South Eastern and Eastern European	Female	0- Exclusively heterosexual with no homosexual	45	Business
363	Condition 1	1a	1	a	30	49	Diploma	Living with partner	Long Term Monogamous Relationship 1yr+	Post Graduate University Degree	United States	0	European Mixed Race	Female	1- Predominantly heterosexual, only incidentally homosexual	45	Business
375	Condition 1	1a	1	a	25	31	Post Graduate University Degree	Living with partner	Long Term Monogamous Relationship 1yr+	Post Graduate University Degree	Mexico	0	Other Central or South American or Mixed Race	Female	1- Predominantly heterosexual, only incidentally homosexual	45	Business
383	Condition 1	1a	1	a	45	24	Post Graduate University Degree	Living with parents	Short Term Monogamous Under 1yr	Undergraduate University Degree	United States	0	Native American Mixed Race	Female	1- Predominantly heterosexual, only incidentally homosexual	45	Business
416	Condition 1	1a	1	a	60	30	Diploma	Living with partner	Long Term Monogamous Relationship 1yr+	High School	Canada	0	None of these define my ethnic group	Female	1- Predominantly heterosexual, only incidentally homosexual	45	Business
420	Condition 1	1a	1	a	30	27	Undergraduate University Degree	Living with parents	Single	0	Serbia	0	South Eastern and Eastern European	Female	3- Equally heterosexual and homosexual	45	Business
427	Condition 1	1a	1	a	50	25	Undergraduate University Degree	Living with partner	Long Term Monogamous Relationship 1yr+	Diploma	Other - Northern Europe	0	North Western European, British or Irish	Female	1- Predominantly heterosexual, only incidentally homosexual	45	Business
470	Condition 1	1a	1	a	60	27	Undergraduate University Degree	Living with partner	Long Term Monogamous Relationship 1yr+	Post Graduate University Degree	United States	0	Southern European	Female	1- Predominantly heterosexual, only incidentally homosexual	45	Business
485	Condition 1	1a	1	a	25	52	Other	Living with partner	Long Term Monogamous Relationship 1yr+	Undergraduate University Degree	United States	0	None of these define my ethnic group	Female	0- Exclusively heterosexual with no homosexual	45	Business
486	Condition 1	1a	1	a	50	20	High School	Other	Single	0	Australia	0	North Western European, British or Irish	Female	0- Exclusively heterosexual with no homosexual	45	Business
493	Condition 1	1a	1	a	40	33	Post Graduate University Degree	Living alone	Single	0	Germany	0	European Mixed Race	Female	0- Exclusively heterosexual with no homosexual	45	Business
498	Condition 1	1a	1	a	75	25	Undergraduate University Degree	Living with roomates	Single	0	United Kingdom	0	None of these define my ethnic group	Female	0- Exclusively heterosexual with no homosexual, 1- Predominantly heterosexual, only incidentally homosexual	45	Business
504	Condition 1	1a	1	a	40	24	Post Graduate University Degree	Living with parents	Long Term Monogamous Relationship 1yr+	High School	Other - East European	0	South Eastern and Eastern European	Female	0- Exclusively heterosexual with no homosexual	45	Business
509	Condition 1	1a	1	a	55	22	Undergraduate University Degree	Living with partner	Long Term Monogamous Relationship 1yr+	Other	France	0	Chinese Asian	Female	0- Exclusively heterosexual with no homosexual	45	Business
519	Condition 1	1a	1	a	50	22	Undergraduate University Degree	Living with partner	Long Term Monogamous Relationship 1yr+	Post Graduate University Degree	Other - East European	0	South Eastern and Eastern European	Female	1- Predominantly heterosexual, only incidentally homosexual	45	Business
525	Condition 1	1a	1	a	55	32	Undergraduate University Degree	Living with roomates	Single	0	New Zealand	0	New Zealand Peoples	Female	1- Predominantly heterosexual, only incidentally homosexual	45	Business
526	Condition 1	1a	1	a	60	39	Other	Living with partner	Long Term Open Relationship 1yr+	Other	United States	0	European Mixed Race	Female	2- Predominantly heterosexual, but more than incidentally homosexual	45	Business
550	Condition 1	1a	1	a	20	18	Diploma	Living alone	Single	0	United States	0	Other African or Mixed Race African	Female	2- Predominantly heterosexual, but more than incidentally homosexual	45	Business
555	Condition 1	1a	1	a	55	28	Undergraduate University Degree	Living with parents	Single	0	Australia	0	Southern Asian	Female	0- Exclusively heterosexual with no homosexual	45	Business
556	Condition 1	1a	1	a	45	33	Undergraduate University Degree	Living with roomates	Long Term Monogamous Relationship 1yr+	Diploma	United States	0	European Mixed Race	Female	0- Exclusively heterosexual with no homosexual	45	Business
566	Condition 1	1a	1	a	60	28	Undergraduate University Degree	Living with partner	Long Term Monogamous Relationship 1yr+	Undergraduate University Degree	United States	0	None of these define my ethnic group	Female	2- Predominantly heterosexual, but more than incidentally homosexual	45	Business
570	Condition 1	1a	1	a	40	28	Post Graduate University Degree	Living with parents	Short Term Open Relationship Under 1yr	Diploma	Germany	0	North Western European, British or Irish	Female	0- Exclusively heterosexual with no homosexual	45	Business
576	Condition 1	1a	1	a	20	44	Post Graduate University Degree	Other	Long Term Monogamous Relationship 1yr+	Post Graduate University Degree	United States	0	North Western European, British or Irish	Female	1- Predominantly heterosexual, only incidentally homosexual	45	Business
578	Condition 1	1a	1	a	25	26	Post Graduate University Degree	Living alone	Long Term Monogamous Relationship 1yr+	Post Graduate University Degree	Spain	0	Southern European	Female	1- Predominantly heterosexual, only incidentally homosexual	45	Business
586	Condition 1	1a	1	a	25	31	Post Graduate University Degree	Other	Single	0	Portugal	0	Southern European	Female	2- Predominantly heterosexual, but more than incidentally homosexual	45	Business
592	Condition 1	1a	1	a	80	18	High School	Living with parents	Single	0	United Kingdom	0	Southern Asian	Female	0- Exclusively heterosexual with no homosexual	45	Business
595	Condition 1	1a	1	a	75	42	Undergraduate University Degree	Living with partner	Long Term Monogamous Relationship 1yr+	Post Graduate University Degree	United States	0	None of these define my ethnic group	Female	0- Exclusively heterosexual with no homosexual	45	Business
597	Condition 1	1a	1	a	40	37	Post Graduate University Degree	Living alone	Single	0	Chile	0	South American	Female	0- Exclusively heterosexual with no homosexual	45	Business
607	Condition 1	1a	1	a	55	31	Undergraduate University Degree	Living alone	Long Term Monogamous Relationship 1yr+	High School	Ireland	0	None of these define my ethnic group	Female	3- Equally heterosexual and homosexual	45	Business
608	Condition 1	1a	1	a	30	18	Diploma	Other	Long Term Monogamous Relationship 1yr+	High School	Switzerland	0	Other Asian or Mixed Race Asian	Female	1- Predominantly heterosexual, only incidentally homosexual	45	Business
612	Condition 1	1a	1	a	70	24	Post Graduate University Degree	Living with parents	Single	0	Chile	0	South American	Female	0- Exclusively heterosexual with no homosexual	45	Business
613	Condition 1	1a	1	a	50	21	Undergraduate University Degree	Living alone	Single	0	Other - East European	0	European Mixed Race	Female	3- Equally heterosexual and homosexual	45	Business
614	Condition 1	1a	1	a	50	36	Undergraduate University Degree	Living with partner	Long Term Monogamous Relationship 1yr+	High School	United States	0	North Western European, British or Irish	Female	1- Predominantly heterosexual, only incidentally homosexual	45	Business
616	Condition 1	1a	1	a	70	22	Undergraduate University Degree	Living with roomates	Single	0	Canada	0	North Western European, British or Irish	Female	1- Predominantly heterosexual, only incidentally homosexual	45	Business
619	Condition 1	1a	1	a	20	26	Post Graduate University Degree	Living with partner	Long Term Monogamous Relationship 1yr+	Post Graduate University Degree	Netherlands	0	North Western European, British or Irish	Female	0- Exclusively heterosexual with no homosexual	45	Business
8	Condition 1	2a	2	a	35	29	Post Graduate University Degree	Living with partner	Long Term Monogamous Relationship 1yr+	High School	Australia	2570	North Western European, British or Irish	Female	1- Predominantly heterosexual, only incidentally homosexual	42	Business
9	Condition 1	2a	2	a	15	26	Post Graduate University Degree	Living with roomates	Long Term Monogamous Relationship 1yr+	Diploma	Australia	4026	North Western European, British or Irish	Female	2- Predominantly heterosexual, but more than incidentally homosexual	42	Business
25	Condition 1	2a	2	a	40	31	Doctorate/PhD	Living with roomates	Short Term Monogamous Under 1yr	Post Graduate University Degree	United States	0	Other Central or South American or Mixed Race	Female	2- Predominantly heterosexual, but more than incidentally homosexual	42	Business
26	Condition 1	2a	2	a	40	33	Doctorate/PhD	Living with partner	Long Term Monogamous Relationship 1yr+	Doctorate/PhD	New Zealand	0	European Mixed Race	Female	1- Predominantly heterosexual, only incidentally homosexual	42	Business
29	Condition 1	2a	2	a	40	30	Other	Living with roomates	Single	0	United States	0	Other African or Mixed Race African	Female	1- Predominantly heterosexual, only incidentally homosexual	42	Business
43	Condition 1	2a	2	a	15	36	Undergraduate University Degree	Living with partner	Long Term Monogamous Relationship 1yr+	Undergraduate University Degree	United States	0	North Western European, British or Irish	Female	1- Predominantly heterosexual, only incidentally homosexual	42	Business
62	Condition 1	2a	2	a	65	23	Undergraduate University Degree	Living with parents	Short Term Monogamous Under 1yr	Undergraduate University Degree	Australia	2913	Chinese Asian	Female	1- Predominantly heterosexual, only incidentally homosexual	42	Business
88	Condition 1	2a	2	a	40	18	High School	Living with parents	Single	0	India	0	Southern Asian	Female	2- Predominantly heterosexual, but more than incidentally homosexual	42	Business
94	Condition 1	2a	2	a	20	34	Doctorate/PhD	Living with partner	Long Term Monogamous Relationship 1yr+	Doctorate/PhD	United Kingdom	0	North Western European, British or Irish	Female	0- Exclusively heterosexual with no homosexual	42	Business
105	Condition 1	2a	2	a	30	20	Undergraduate University Degree	Living with roomates	Short Term Monogamous Under 1yr	High School	Australia	0	European Mixed Race	Female	2- Predominantly heterosexual, but more than incidentally homosexual	42	Business
108	Condition 1	2a	2	a	45	22	Doctorate/PhD	Living alone	Long Term Monogamous Relationship 1yr+	Post Graduate University Degree	United Kingdom	0	North Western European, British or Irish	Female	0- Exclusively heterosexual with no homosexual	42	Business
120	Condition 1	2a	2	a	5	29	Diploma	Living with roomates	Single	0	Australia	0	None of these define my ethnic group	Female	2- Predominantly heterosexual, but more than incidentally homosexual	42	Business
130	Condition 1	2a	2	a	30	29	Post Graduate University Degree	Living with partner	Long Term Monogamous Relationship 1yr+	Post Graduate University Degree	Australia	6430	Mixed Race Australian	Female	3- Equally heterosexual and homosexual	42	Business
161	Condition 1	2a	2	a	20	25	Post Graduate University Degree	Living with parents	Long Term Monogamous Relationship 1yr+	Undergraduate University Degree	India	0	South East Asian	Female	1- Predominantly heterosexual, only incidentally homosexual	42	Business
168	Condition 1	2a	2	a	15	29	Doctorate/PhD	Living with partner	Long Term Open Relationship 1yr+	Undergraduate University Degree	Australia	2785	North Western European, British or Irish	Female	3- Equally heterosexual and homosexual	42	Business
178	Condition 1	2a	2	a	20	22	High School	Living with partner	Short Term Monogamous Under 1yr	Undergraduate University Degree	Netherlands	0	Southern European	Female	2- Predominantly heterosexual, but more than incidentally homosexual	42	Business
192	Condition 1	2a	2	a	50	23	Post Graduate University Degree	Living with parents	Long Term Monogamous Relationship 1yr+	High School	Italy	0	Southern European	Female	0- Exclusively heterosexual with no homosexual	42	Business
207	Condition 1	2a	2	a	55	44	Post Graduate University Degree	Living with partner	Long Term Monogamous Relationship 1yr+	Undergraduate University Degree	Australia	4107	Mixed Race Australian	Female	1- Predominantly heterosexual, only incidentally homosexual	42	Business
213	Condition 1	2a	2	a	10	24	Undergraduate University Degree	Living with roomates	Single	0	Other - East European	0	South Eastern and Eastern European	Female	0- Exclusively heterosexual with no homosexual	42	Business
230	Condition 1	2a	2	a	15	27	Undergraduate University Degree	Living with roomates	Single	0	Canada	0	North Western European, British or Irish	Female	0- Exclusively heterosexual with no homosexual	42	Business
236	Condition 1	2a	2	a	40	26	Undergraduate University Degree	Living alone	Single	0	Japan	0	Native American Mixed Race	Female	0- Exclusively heterosexual with no homosexual	42	Business
241	Condition 1	2a	2	a	0	24	Undergraduate University Degree	Living with partner	Long Term Monogamous Relationship 1yr+	High School	Germany	0	North Western European, British or Irish	Female	1- Predominantly heterosexual, only incidentally homosexual	42	Business
242	Condition 1	2a	2	a	40	23	High School	Living with parents	Single	0	United Kingdom	0	North Western European, British or Irish	Female	1- Predominantly heterosexual, only incidentally homosexual	42	Business
249	Condition 1	2a	2	a	40	35	Undergraduate University Degree	Living with partner	Long Term Monogamous Relationship 1yr+	Other	New Zealand	0	New Zealand Peoples	Female	2- Predominantly heterosexual, but more than incidentally homosexual	42	Business
254	Condition 1	2a	2	a	40	23	Diploma	Living with parents	Single	0	Other - East European	0	South Eastern and Eastern European	Female	1- Predominantly heterosexual, only incidentally homosexual	42	Business
266	Condition 1	2a	2	a	50	20	Undergraduate University Degree	Living with parents	Single	0	Spain	0	North Western European, British or Irish	Female	1- Predominantly heterosexual, only incidentally homosexual	42	Business
269	Condition 1	2a	2	a	25	29	High School	Living with parents	Single	0	United States	no	South American	Female	1- Predominantly heterosexual, only incidentally homosexual	42	Business
278	Condition 1	2a	2	a	40	27	Post Graduate University Degree	Living alone	Short Term Monogamous Under 1yr	Diploma	United States	0	North Western European, British or Irish	Female	0- Exclusively heterosexual with no homosexual	42	Business
279	Condition 1	2a	2	a	40	26	Undergraduate University Degree	Other	Long Term Monogamous Relationship 1yr+	Undergraduate University Degree	United States	0	Caribbean Islander	Female	0- Exclusively heterosexual with no homosexual	42	Business
280	Condition 1	2a	2	a	0	28	Post Graduate University Degree	Living with partner	Long Term Monogamous Relationship 1yr+	Diploma	South Africa	0	Southern and East Africa	Female	0- Exclusively heterosexual with no homosexual	42	Business
298	Condition 1	2a	2	a	20	20	Undergraduate University Degree	Living with partner	Long Term Monogamous Relationship 1yr+	Undergraduate University Degree	Other - Northern Europe	0	European Mixed Race	Female	0- Exclusively heterosexual with no homosexual	42	Business
309	Condition 1	2a	2	a	10	25	Undergraduate University Degree	Living with parents	Single	0	Other - Southern America	0	South American	Female	2- Predominantly heterosexual, but more than incidentally homosexual	42	Business
318	Condition 1	2a	2	a	35	24	Undergraduate University Degree	Living with partner	Long Term Monogamous Relationship 1yr+	Undergraduate University Degree	United States	0	North Western European, British or Irish	Female	0- Exclusively heterosexual with no homosexual, 1- Predominantly heterosexual, only incidentally homosexual	42	Business
337	Condition 1	2a	2	a	70	59	Undergraduate University Degree	Living alone	Single	0	United States	0	North Western European, British or Irish	Female	1- Predominantly heterosexual, only incidentally homosexual	42	Business
343	Condition 1	2a	2	a	25	48	Doctorate/PhD	Living with partner	Long Term Open Relationship 1yr+	Undergraduate University Degree	United States	0	European Mixed Race	Female	2- Predominantly heterosexual, but more than incidentally homosexual	42	Business
360	Condition 1	2a	2	a	35	26	Undergraduate University Degree	Living with partner	Long Term Monogamous Relationship 1yr+	Undergraduate University Degree	United States	0	Native American Mixed Race	Female	0- Exclusively heterosexual with no homosexual	42	Business
375	Condition 1	2a	2	a	30	31	Post Graduate University Degree	Living with partner	Long Term Monogamous Relationship 1yr+	Post Graduate University Degree	Mexico	0	Other Central or South American or Mixed Race	Female	1- Predominantly heterosexual, only incidentally homosexual	42	Business
378	Condition 1	2a	2	a	20	30	Undergraduate University Degree	Living with partner	Long Term Monogamous Relationship 1yr+	Diploma	United States	0	None of these define my ethnic group	Female	0- Exclusively heterosexual with no homosexual	42	Business
383	Condition 1	2a	2	a	25	24	Post Graduate University Degree	Living with parents	Short Term Monogamous Under 1yr	Undergraduate University Degree	United States	0	Native American Mixed Race	Female	1- Predominantly heterosexual, only incidentally homosexual	42	Business
397	Condition 1	2a	2	a	10	40	Post Graduate University Degree	Living with partner	Long Term Monogamous Relationship 1yr+	Undergraduate University Degree	United States	0	Native North American or First Nation	Female	1- Predominantly heterosexual, only incidentally homosexual	42	Business
416	Condition 1	2a	2	a	50	30	Diploma	Living with partner	Long Term Monogamous Relationship 1yr+	High School	Canada	0	None of these define my ethnic group	Female	1- Predominantly heterosexual, only incidentally homosexual	42	Business
420	Condition 1	2a	2	a	60	27	Undergraduate University Degree	Living with parents	Single	0	Serbia	0	South Eastern and Eastern European	Female	3- Equally heterosexual and homosexual	42	Business
427	Condition 1	2a	2	a	30	25	Undergraduate University Degree	Living with partner	Long Term Monogamous Relationship 1yr+	Diploma	Other - Northern Europe	0	North Western European, British or Irish	Female	1- Predominantly heterosexual, only incidentally homosexual	42	Business
433	Condition 1	2a	2	a	45	31	Diploma	Living with partner	Long Term Open Relationship 1yr+	Other	Netherlands	0	North Western European, British or Irish	Female	1- Predominantly heterosexual, only incidentally homosexual	42	Business
434	Condition 1	2a	2	a	5	28	Post Graduate University Degree	Living with partner	Long Term Monogamous Relationship 1yr+	Diploma	Other - Northern Europe	0	North Western European, British or Irish	Female	0- Exclusively heterosexual with no homosexual	42	Business
441	Condition 1	2a	2	a	10	21	High School	Living with partner	Long Term Monogamous Relationship 1yr+	High School	Austria	0	None of these define my ethnic group	Female	0- Exclusively heterosexual with no homosexual	42	Business
450	Condition 1	2a	2	a	60	42	Undergraduate University Degree	Living with partner	Long Term Monogamous Relationship 1yr+	Undergraduate University Degree	United States	0	European Mixed Race	Female	1- Predominantly heterosexual, only incidentally homosexual	42	Business
455	Condition 1	2a	2	a	30	43	Undergraduate University Degree	Living alone	Long Term Monogamous Relationship 1yr+	Post Graduate University Degree	United States	0	Chinese Asian	Female	0- Exclusively heterosexual with no homosexual	42	Business
457	Condition 1	2a	2	a	25	38	Doctorate/PhD	Living with partner	Long Term Monogamous Relationship 1yr+	Doctorate/PhD	Australia	3204	North Western European, British or Irish	Female	2- Predominantly heterosexual, but more than incidentally homosexual	42	Business
475	Condition 1	2a	2	a	20	28	Post Graduate University Degree	Living with partner	Long Term Monogamous Relationship 1yr+	Doctorate/PhD	United States	0	None of these define my ethnic group	Female	1- Predominantly heterosexual, only incidentally homosexual	42	Business
496	Condition 1	2a	2	a	30	31	Post Graduate University Degree	Living with partner	Long Term Monogamous Relationship 1yr+	High School	Portugal	0	Southern European	Female	0- Exclusively heterosexual with no homosexual	42	Business
503	Condition 1	2a	2	a	10	18	High School	Living with roomates	Long Term Monogamous Relationship 1yr+	High School	Portugal	0	Southern European	Female	0- Exclusively heterosexual with no homosexual	42	Business
509	Condition 1	2a	2	a	35	22	Undergraduate University Degree	Living with partner	Long Term Monogamous Relationship 1yr+	Other	France	0	Chinese Asian	Female	0- Exclusively heterosexual with no homosexual	42	Business
514	Condition 1	2a	2	a	60	57	Post Graduate University Degree	Living alone	Single	0	Canada	0	North Western European, British or Irish	Female	1- Predominantly heterosexual, only incidentally homosexual	42	Business
523	Condition 1	2a	2	a	15	22	Undergraduate University Degree	Living with parents	Short Term Monogamous Under 1yr	Diploma	Ireland	0	North Western European, British or Irish	Female	1- Predominantly heterosexual, only incidentally homosexual	42	Business
533	Condition 1	2a	2	a	0	26	Post Graduate University Degree	Living alone	Short Term Monogamous Under 1yr	Undergraduate University Degree	United States	0	None of these define my ethnic group	Female	1- Predominantly heterosexual, only incidentally homosexual	42	Business
540	Condition 1	2a	2	a	55	28	Post Graduate University Degree	Living alone	Long Term Monogamous Relationship 1yr+	Post Graduate University Degree	United States	0	South Eastern and Eastern European	Female	0- Exclusively heterosexual with no homosexual	42	Business
556	Condition 1	2a	2	a	35	33	Undergraduate University Degree	Living with roomates	Long Term Monogamous Relationship 1yr+	Diploma	United States	0	European Mixed Race	Female	0- Exclusively heterosexual with no homosexual	42	Business
568	Condition 1	2a	2	a	30	23	Undergraduate University Degree	Living with roomates	Long Term Monogamous Relationship 1yr+	Undergraduate University Degree	Other - Southern Europe	0	None of these define my ethnic group	Female	0- Exclusively heterosexual with no homosexual	42	Business
570	Condition 1	2a	2	a	50	28	Post Graduate University Degree	Living with parents	Short Term Open Relationship Under 1yr	Diploma	Germany	0	North Western European, British or Irish	Female	0- Exclusively heterosexual with no homosexual	42	Business
586	Condition 1	2a	2	a	25	31	Post Graduate University Degree	Other	Single	0	Portugal	0	Southern European	Female	2- Predominantly heterosexual, but more than incidentally homosexual	42	Business
600	Condition 1	2a	2	a	40	36	Undergraduate University Degree	Living alone	Short Term Monogamous Under 1yr	High School	Belgium	0	Southern European	Female	1- Predominantly heterosexual, only incidentally homosexual	42	Business
603	Condition 1	2a	2	a	20	21	Undergraduate University Degree	Living with parents	Single	0	United States	0	None of these define my ethnic group	Female	1- Predominantly heterosexual, only incidentally homosexual	42	Business
611	Condition 1	2a	2	a	10	33	Undergraduate University Degree	Living with partner	Long Term Monogamous Relationship 1yr+	Undergraduate University Degree	Canada	0	Native North American or First Nation	Female	1- Predominantly heterosexual, only incidentally homosexual	42	Business
613	Condition 1	2a	2	a	50	21	Undergraduate University Degree	Living alone	Single	0	Other - East European	0	European Mixed Race	Female	3- Equally heterosexual and homosexual	42	Business
614	Condition 1	2a	2	a	40	36	Undergraduate University Degree	Living with partner	Long Term Monogamous Relationship 1yr+	High School	United States	0	North Western European, British or Irish	Female	1- Predominantly heterosexual, only incidentally homosexual	42	Business
619	Condition 1	2a	2	a	25	26	Post Graduate University Degree	Living with partner	Long Term Monogamous Relationship 1yr+	Post Graduate University Degree	Netherlands	0	North Western European, British or Irish	Female	0- Exclusively heterosexual with no homosexual	42	Business
8	Condition 1	7a	7	a	75	29	Post Graduate University Degree	Living with partner	Long Term Monogamous Relationship 1yr+	High School	Australia	2570	North Western European, British or Irish	Female	1- Predominantly heterosexual, only incidentally homosexual	30	Business
12	Condition 1	7a	7	a	60	23	Post Graduate University Degree	Other	Long Term Monogamous Relationship 1yr+	Undergraduate University Degree	New Zealand	0	New Zealand Peoples	Female	0- Exclusively heterosexual with no homosexual	30	Business
18	Condition 1	7a	7	a	60	20	Undergraduate University Degree	Living with parents	Single	0	Australia	2042	Mixed Race Australian	Female	0- Exclusively heterosexual with no homosexual	30	Business
25	Condition 1	7a	7	a	55	31	Doctorate/PhD	Living with roomates	Short Term Monogamous Under 1yr	Post Graduate University Degree	United States	0	Other Central or South American or Mixed Race	Female	2- Predominantly heterosexual, but more than incidentally homosexual	30	Business
29	Condition 1	7a	7	a	75	30	Other	Living with roomates	Single	0	United States	0	Other African or Mixed Race African	Female	1- Predominantly heterosexual, only incidentally homosexual	30	Business
30	Condition 1	7a	7	a	70	31	Post Graduate University Degree	Living with partner	Long Term Monogamous Relationship 1yr+	Post Graduate University Degree	Mexico	0	Central American	Female	1- Predominantly heterosexual, only incidentally homosexual	30	Business
34	Condition 1	7a	7	a	65	22	Diploma	Living with partner	Long Term Open Relationship 1yr+	Diploma	United States	0	European Mixed Race	Female	2- Predominantly heterosexual, but more than incidentally homosexual	30	Business
38	Condition 1	7a	7	a	95	46	Undergraduate University Degree	Living with partner	Long Term Monogamous Relationship 1yr+	Post Graduate University Degree	New Zealand	0	European Mixed Race	Female	2- Predominantly heterosexual, but more than incidentally homosexual	30	Business
68	Condition 1	7a	7	a	75	23	Undergraduate University Degree	Living with parents	Long Term Monogamous Relationship 1yr+	Diploma	Australia	3214	North Western European, British or Irish	Female	1- Predominantly heterosexual, only incidentally homosexual	30	Business
86	Condition 1	7a	7	a	55	31	Diploma	Living alone	Single	0	Australia	0	Mixed Race Australian	Female	2- Predominantly heterosexual, but more than incidentally homosexual	30	Business
88	Condition 1	7a	7	a	55	18	High School	Living with parents	Single	0	India	0	Southern Asian	Female	2- Predominantly heterosexual, but more than incidentally homosexual	30	Business
94	Condition 1	7a	7	a	45	34	Doctorate/PhD	Living with partner	Long Term Monogamous Relationship 1yr+	Doctorate/PhD	United Kingdom	0	North Western European, British or Irish	Female	0- Exclusively heterosexual with no homosexual	30	Business
97	Condition 1	7a	7	a	80	24	Other	Living with parents	Single	0	Australia	0	Other North African or Middle Eastern	Female	1- Predominantly heterosexual, only incidentally homosexual	30	Business
102	Condition 1	7a	7	a	60	26	Undergraduate University Degree	Living alone	Single	0	Poland	0	South Eastern and Eastern European	Female	1- Predominantly heterosexual, only incidentally homosexual	30	Business
103	Condition 1	7a	7	a	85	25	Undergraduate University Degree	Living with partner	Long Term Open Relationship 1yr+	Undergraduate University Degree	Australia	2009	North Western European, British or Irish	Female	1- Predominantly heterosexual, only incidentally homosexual	30	Business
105	Condition 1	7a	7	a	75	20	Undergraduate University Degree	Living with roomates	Short Term Monogamous Under 1yr	High School	Australia	0	European Mixed Race	Female	2- Predominantly heterosexual, but more than incidentally homosexual	30	Business
150	Condition 1	7a	7	a	65	19	Undergraduate University Degree	Living with parents	Single	0	Australia	0	Chinese Asian	Female	0- Exclusively heterosexual with no homosexual	30	Business
151	Condition 1	7a	7	a	35	25	Post Graduate University Degree	Living alone	Single	0	France	0	North Western European, British or Irish	Female	0- Exclusively heterosexual with no homosexual	30	Business
162	Condition 1	7a	7	a	20	39	Post Graduate University Degree	Living with partner	Long Term Monogamous Relationship 1yr+	Diploma	United Kingdom	0	South American	Female	1- Predominantly heterosexual, only incidentally homosexual	30	Business
207	Condition 1	7a	7	a	75	44	Post Graduate University Degree	Living with partner	Long Term Monogamous Relationship 1yr+	Undergraduate University Degree	Australia	4107	Mixed Race Australian	Female	1- Predominantly heterosexual, only incidentally homosexual	30	Business
209	Condition 1	7a	7	a	65	27	Undergraduate University Degree	Living with roomates	Single	0	Germany	0	North Western European, British or Irish	Female	0- Exclusively heterosexual with no homosexual	30	Business
210	Condition 1	7a	7	a	50	18	Undergraduate University Degree	Living with roomates	Single	0	Australia	4343	North Western European, British or Irish	Female	0- Exclusively heterosexual with no homosexual, 1- Predominantly heterosexual, only incidentally homosexual	30	Business
226	Condition 1	7a	7	a	95	33	Doctorate/PhD	Living with roomates	Short Term Monogamous Under 1yr	Undergraduate University Degree	Australia	2042	Other Asian or Mixed Race Asian	Female	0- Exclusively heterosexual with no homosexual	30	Business
241	Condition 1	7a	7	a	25	24	Undergraduate University Degree	Living with partner	Long Term Monogamous Relationship 1yr+	High School	Germany	0	North Western European, British or Irish	Female	1- Predominantly heterosexual, only incidentally homosexual	30	Business
242	Condition 1	7a	7	a	65	23	High School	Living with parents	Single	0	United Kingdom	0	North Western European, British or Irish	Female	1- Predominantly heterosexual, only incidentally homosexual	30	Business
249	Condition 1	7a	7	a	45	35	Undergraduate University Degree	Living with partner	Long Term Monogamous Relationship 1yr+	Other	New Zealand	0	New Zealand Peoples	Female	2- Predominantly heterosexual, but more than incidentally homosexual	30	Business
251	Condition 1	7a	7	a	80	25	Post Graduate University Degree	Living alone	Single	0	Slovakia	0	European Mixed Race	Female	0- Exclusively heterosexual with no homosexual	30	Business
265	Condition 1	7a	7	a	70	23	Undergraduate University Degree	Living with parents	Long Term Monogamous Relationship 1yr+	Post Graduate University Degree	Slovakia	0	South Eastern and Eastern European	Female	1- Predominantly heterosexual, only incidentally homosexual	30	Business
268	Condition 1	7a	7	a	80	19	High School	Living with parents	Single	0	United States	0	North Western European, British or Irish	Female	0- Exclusively heterosexual with no homosexual	30	Business
284	Condition 1	7a	7	a	65	41	Undergraduate University Degree	Living with partner	Long Term Monogamous Relationship 1yr+	Undergraduate University Degree	United States	0	Caribbean Islander	Female	0- Exclusively heterosexual with no homosexual	30	Business
287	Condition 1	7a	7	a	45	25	Undergraduate University Degree	Living with parents	Single	0	Croatia	0	South Eastern and Eastern European	Female	0- Exclusively heterosexual with no homosexual	30	Business
296	Condition 1	7a	7	a	70	21	High School	Living with parents	Single	0	India	0	Southern Asian	Female	0- Exclusively heterosexual with no homosexual	30	Business
298	Condition 1	7a	7	a	80	20	Undergraduate University Degree	Living with partner	Long Term Monogamous Relationship 1yr+	Undergraduate University Degree	Other - Northern Europe	0	European Mixed Race	Female	0- Exclusively heterosexual with no homosexual	30	Business
311	Condition 1	7a	7	a	50	28	Undergraduate University Degree	Living alone	Single	0	Chile	0	None of these define my ethnic group	Female	1- Predominantly heterosexual, only incidentally homosexual	30	Business
315	Condition 1	7a	7	a	90	38	Undergraduate University Degree	Living with partner	Long Term Monogamous Relationship 1yr+	Undergraduate University Degree	United States	0	North Western European, British or Irish	Female	1- Predominantly heterosexual, only incidentally homosexual	30	Business
318	Condition 1	7a	7	a	90	24	Undergraduate University Degree	Living with partner	Long Term Monogamous Relationship 1yr+	Undergraduate University Degree	United States	0	North Western European, British or Irish	Female	0- Exclusively heterosexual with no homosexual, 1- Predominantly heterosexual, only incidentally homosexual	30	Business
320	Condition 1	7a	7	a	60	19	High School	Living with parents	Single	0	Spain	0	European Mixed Race	Female	0- Exclusively heterosexual with no homosexual	30	Business
325	Condition 1	7a	7	a	100	43	Post Graduate University Degree	Living with partner	Long Term Monogamous Relationship 1yr+	Post Graduate University Degree	Canada	0	North Western European, British or Irish	Female	0- Exclusively heterosexual with no homosexual	30	Business
350	Condition 1	7a	7	a	40	69	High School	Living alone	Single	0	United States	0	None of these define my ethnic group	Female	0- Exclusively heterosexual with no homosexual	30	Business
375	Condition 1	7a	7	a	80	31	Post Graduate University Degree	Living with partner	Long Term Monogamous Relationship 1yr+	Post Graduate University Degree	Mexico	0	Other Central or South American or Mixed Race	Female	1- Predominantly heterosexual, only incidentally homosexual	30	Business
383	Condition 1	7a	7	a	90	24	Post Graduate University Degree	Living with parents	Short Term Monogamous Under 1yr	Undergraduate University Degree	United States	0	Native American Mixed Race	Female	1- Predominantly heterosexual, only incidentally homosexual	30	Business
387	Condition 1	7a	7	a	75	48	Doctorate/PhD	Living with partner	Long Term Monogamous Relationship 1yr+	Doctorate/PhD	Germany	0	North Western European, British or Irish	Female	0- Exclusively heterosexual with no homosexual	30	Business
393	Condition 1	7a	7	a	40	24	High School	Living with partner	Long Term Monogamous Relationship 1yr+	High School	United Kingdom	0	None of these define my ethnic group	Female	0- Exclusively heterosexual with no homosexual	30	Business
396	Condition 1	7a	7	a	80	64	Undergraduate University Degree	Living with partner	Long Term Monogamous Relationship 1yr+	Post Graduate University Degree	United States	0	European Mixed Race	Female	0- Exclusively heterosexual with no homosexual	30	Business
398	Condition 1	7a	7	a	65	43	Other	Other	Single	0	Norway	0	European Mixed Race	Female	0- Exclusively heterosexual with no homosexual	30	Business
450	Condition 1	7a	7	a	70	42	Undergraduate University Degree	Living with partner	Long Term Monogamous Relationship 1yr+	Undergraduate University Degree	United States	0	European Mixed Race	Female	1- Predominantly heterosexual, only incidentally homosexual	30	Business
457	Condition 1	7a	7	a	65	38	Doctorate/PhD	Living with partner	Long Term Monogamous Relationship 1yr+	Doctorate/PhD	Australia	3204	North Western European, British or Irish	Female	2- Predominantly heterosexual, but more than incidentally homosexual	30	Business
475	Condition 1	7a	7	a	70	28	Post Graduate University Degree	Living with partner	Long Term Monogamous Relationship 1yr+	Doctorate/PhD	United States	0	None of these define my ethnic group	Female	1- Predominantly heterosexual, only incidentally homosexual	30	Business
476	Condition 1	7a	7	a	70	27	Undergraduate University Degree	Living with partner	Short Term Monogamous Under 1yr	High School	United States	0	None of these define my ethnic group	Female	2- Predominantly heterosexual, but more than incidentally homosexual	30	Business
485	Condition 1	7a	7	a	60	52	Other	Living with partner	Long Term Monogamous Relationship 1yr+	Undergraduate University Degree	United States	0	None of these define my ethnic group	Female	0- Exclusively heterosexual with no homosexual	30	Business
486	Condition 1	7a	7	a	60	20	High School	Other	Single	0	Australia	0	North Western European, British or Irish	Female	0- Exclusively heterosexual with no homosexual	30	Business
493	Condition 1	7a	7	a	65	33	Post Graduate University Degree	Living alone	Single	0	Germany	0	European Mixed Race	Female	0- Exclusively heterosexual with no homosexual	30	Business
496	Condition 1	7a	7	a	65	31	Post Graduate University Degree	Living with partner	Long Term Monogamous Relationship 1yr+	High School	Portugal	0	Southern European	Female	0- Exclusively heterosexual with no homosexual	30	Business
503	Condition 1	7a	7	a	80	18	High School	Living with roomates	Long Term Monogamous Relationship 1yr+	High School	Portugal	0	Southern European	Female	0- Exclusively heterosexual with no homosexual	30	Business
504	Condition 1	7a	7	a	75	24	Post Graduate University Degree	Living with parents	Long Term Monogamous Relationship 1yr+	High School	Other - East European	0	South Eastern and Eastern European	Female	0- Exclusively heterosexual with no homosexual	30	Business
533	Condition 1	7a	7	a	25	26	Post Graduate University Degree	Living alone	Short Term Monogamous Under 1yr	Undergraduate University Degree	United States	0	None of these define my ethnic group	Female	1- Predominantly heterosexual, only incidentally homosexual	30	Business
534	Condition 1	7a	7	a	65	19	Undergraduate University Degree	Living with parents	Short Term Monogamous Under 1yr	Undergraduate University Degree	United States	0	European Mixed Race	Female	1- Predominantly heterosexual, only incidentally homosexual	30	Business
580	Condition 1	7a	7	a	70	29	Post Graduate University Degree	Living with partner	Long Term Monogamous Relationship 1yr+	Undergraduate University Degree	Other - Middle East	0	European Mixed Race	Female	3- Equally heterosexual and homosexual	30	Business
585	Condition 1	7a	7	a	70	25	Diploma	Living with parents	Single	0	United States	0	European Mixed Race	Female	1- Predominantly heterosexual, only incidentally homosexual	30	Business
589	Condition 1	7a	7	a	10	24	Undergraduate University Degree	Living with roomates	Short Term Monogamous Under 1yr	High School	United States	0	Other Asian or Mixed Race Asian	Female	1- Predominantly heterosexual, only incidentally homosexual	30	Business
597	Condition 1	7a	7	a	50	37	Post Graduate University Degree	Living alone	Single	0	Chile	0	South American	Female	0- Exclusively heterosexual with no homosexual	30	Business
603	Condition 1	7a	7	a	55	21	Undergraduate University Degree	Living with parents	Single	0	United States	0	None of these define my ethnic group	Female	1- Predominantly heterosexual, only incidentally homosexual	30	Business
604	Condition 1	7a	7	a	75	23	Undergraduate University Degree	Living with roomates	Single	0	Australia	0	North Western European, British or Irish	Female	0- Exclusively heterosexual with no homosexual	30	Business
606	Condition 1	7a	7	a	65	22	Undergraduate University Degree	Living with parents	Single	0	Singapore	0	South East Asian	Female	0- Exclusively heterosexual with no homosexual	30	Business
612	Condition 1	7a	7	a	85	24	Post Graduate University Degree	Living with parents	Single	0	Chile	0	South American	Female	0- Exclusively heterosexual with no homosexual	30	Business
631	Condition 1	7a	7	a	70	32	Post Graduate University Degree	Living alone	Single	0	United States	0	North Western European, British or Irish	Female	0- Exclusively heterosexual with no homosexual	30	Business
31	Condition 1	8a	8	a	60	25	Undergraduate University Degree	Living with partner	Long Term Monogamous Relationship 1yr+	High School	United States	0	Native North American or First Nation	Female	1- Predominantly heterosexual, only incidentally homosexual	45	Business
38	Condition 1	8a	8	a	70	46	Undergraduate University Degree	Living with partner	Long Term Monogamous Relationship 1yr+	Post Graduate University Degree	New Zealand	0	European Mixed Race	Female	2- Predominantly heterosexual, but more than incidentally homosexual	45	Business
62	Condition 1	8a	8	a	70	23	Undergraduate University Degree	Living with parents	Short Term Monogamous Under 1yr	Undergraduate University Degree	Australia	2913	Chinese Asian	Female	1- Predominantly heterosexual, only incidentally homosexual	45	Business
65	Condition 1	8a	8	a	65	45	High School	Living alone	Long Term Monogamous Relationship 1yr+	Diploma	United States	0	Southern European	Female	1- Predominantly heterosexual, only incidentally homosexual	45	Business
66	Condition 1	8a	8	a	60	21	Undergraduate University Degree	Living with roomates	Single	0	Malaysia	0	South East Asian	Female	0- Exclusively heterosexual with no homosexual	45	Business
75	Condition 1	8a	8	a	50	21	Undergraduate University Degree	Living with parents	Single	0	Australia	0	North Western European, British or Irish	Female	0- Exclusively heterosexual with no homosexual	45	Business
94	Condition 1	8a	8	a	35	34	Doctorate/PhD	Living with partner	Long Term Monogamous Relationship 1yr+	Doctorate/PhD	United Kingdom	0	North Western European, British or Irish	Female	0- Exclusively heterosexual with no homosexual	45	Business
102	Condition 1	8a	8	a	35	26	Undergraduate University Degree	Living alone	Single	0	Poland	0	South Eastern and Eastern European	Female	1- Predominantly heterosexual, only incidentally homosexual	45	Business
105	Condition 1	8a	8	a	55	20	Undergraduate University Degree	Living with roomates	Short Term Monogamous Under 1yr	High School	Australia	0	European Mixed Race	Female	2- Predominantly heterosexual, but more than incidentally homosexual	45	Business
111	Condition 1	8a	8	a	30	23	Undergraduate University Degree	Living with parents	Short Term Open Relationship Under 1yr	Undergraduate University Degree	Australia	2230	North African or Middle Eastern Arab	Female	0- Exclusively heterosexual with no homosexual	45	Business
120	Condition 1	8a	8	a	35	29	Diploma	Living with roomates	Single	0	Australia	0	None of these define my ethnic group	Female	2- Predominantly heterosexual, but more than incidentally homosexual	45	Business
124	Condition 1	8a	8	a	60	20	Undergraduate University Degree	Other	Long Term Open Relationship 1yr+	Undergraduate University Degree	Other - Southern America	0	European Mixed Race	Female	1- Predominantly heterosexual, only incidentally homosexual	45	Business
130	Condition 1	8a	8	a	40	29	Post Graduate University Degree	Living with partner	Long Term Monogamous Relationship 1yr+	Post Graduate University Degree	Australia	6430	Mixed Race Australian	Female	3- Equally heterosexual and homosexual	45	Business
144	Condition 1	8a	8	a	45	19	Undergraduate University Degree	Living with parents	Single	0	Australia	0	Mixed Race Australian	Female	0- Exclusively heterosexual with no homosexual	45	Business
149	Condition 1	8a	8	a	55	23	Post Graduate University Degree	Living with roomates	Long Term Monogamous Relationship 1yr+	Post Graduate University Degree	Australia	0	North Western European, British or Irish	Female	1- Predominantly heterosexual, only incidentally homosexual	45	Business
153	Condition 1	8a	8	a	20	20	Undergraduate University Degree	Living alone	Long Term Monogamous Relationship 1yr+	Undergraduate University Degree	United States	0	Chinese Asian	Female	1- Predominantly heterosexual, only incidentally homosexual	45	Business
162	Condition 1	8a	8	a	30	39	Post Graduate University Degree	Living with partner	Long Term Monogamous Relationship 1yr+	Diploma	United Kingdom	0	South American	Female	1- Predominantly heterosexual, only incidentally homosexual	45	Business
166	Condition 1	8a	8	a	55	21	Undergraduate University Degree	Living with parents	Single	0	Switzerland	0	North Western European, British or Irish	Female	1- Predominantly heterosexual, only incidentally homosexual	45	Business
167	Condition 1	8a	8	a	50	20	Undergraduate University Degree	Living with parents	Single	0	Australia	2140	Chinese Asian	Female	1- Predominantly heterosexual, only incidentally homosexual	45	Business
172	Condition 1	8a	8	a	45	22	Undergraduate University Degree	Living with roomates	Long Term Monogamous Relationship 1yr+	Diploma	United States	0	Chinese Asian	Female	0- Exclusively heterosexual with no homosexual	45	Business
175	Condition 1	8a	8	a	30	21	Diploma	Living with parents	Short Term Monogamous Under 1yr	Post Graduate University Degree	Czech Republic	0	European Mixed Race	Female	1- Predominantly heterosexual, only incidentally homosexual	45	Business
179	Condition 1	8a	8	a	5	29	Undergraduate University Degree	Living with partner	Long Term Monogamous Relationship 1yr+	High School	United States	0	Native American Mixed Race	Female	3- Equally heterosexual and homosexual	45	Business
188	Condition 1	8a	8	a	35	23	Post Graduate University Degree	Living with partner	Long Term Monogamous Relationship 1yr+	Undergraduate University Degree	Australia	2222	None of these define my ethnic group	Female	3- Equally heterosexual and homosexual	45	Business
197	Condition 1	8a	8	a	75	35	Diploma	Living with partner	Long Term Monogamous Relationship 1yr+	Diploma	Finland	0	North Western European, British or Irish	Female	2- Predominantly heterosexual, but more than incidentally homosexual	45	Business
210	Condition 1	8a	8	a	35	18	Undergraduate University Degree	Living with roomates	Single	0	Australia	4343	North Western European, British or Irish	Female	0- Exclusively heterosexual with no homosexual, 1- Predominantly heterosexual, only incidentally homosexual	45	Business
223	Condition 1	8a	8	a	0	22	Undergraduate University Degree	Living with parents	Single	0	Greece	0	Southern European	Female	0- Exclusively heterosexual with no homosexual	45	Business
229	Condition 1	8a	8	a	20	22	Undergraduate University Degree	Living with roomates	Long Term Monogamous Relationship 1yr+	Diploma	United States	0	Native American Mixed Race	Female	2- Predominantly heterosexual, but more than incidentally homosexual	45	Business
236	Condition 1	8a	8	a	45	26	Undergraduate University Degree	Living alone	Single	0	Japan	0	Native American Mixed Race	Female	0- Exclusively heterosexual with no homosexual	45	Business
243	Condition 1	8a	8	a	30	23	Diploma	Living with partner	Long Term Monogamous Relationship 1yr+	Diploma	Australia	0	European Mixed Race	Female	1- Predominantly heterosexual, only incidentally homosexual	45	Business
263	Condition 1	8a	8	a	60	28	Diploma	Living with partner	Long Term Monogamous Relationship 1yr+	Other	Germany	0	North Western European, British or Irish	Female	1- Predominantly heterosexual, only incidentally homosexual	45	Business
270	Condition 1	8a	8	a	50	23	Post Graduate University Degree	Living with roomates	Single	0	United Kingdom	0	North Western European, British or Irish	Female	1- Predominantly heterosexual, only incidentally homosexual	45	Business
279	Condition 1	8a	8	a	60	26	Undergraduate University Degree	Other	Long Term Monogamous Relationship 1yr+	Undergraduate University Degree	United States	0	Caribbean Islander	Female	0- Exclusively heterosexual with no homosexual	45	Business
280	Condition 1	8a	8	a	0	28	Post Graduate University Degree	Living with partner	Long Term Monogamous Relationship 1yr+	Diploma	South Africa	0	Southern and East Africa	Female	0- Exclusively heterosexual with no homosexual	45	Business
284	Condition 1	8a	8	a	55	41	Undergraduate University Degree	Living with partner	Long Term Monogamous Relationship 1yr+	Undergraduate University Degree	United States	0	Caribbean Islander	Female	0- Exclusively heterosexual with no homosexual	45	Business
311	Condition 1	8a	8	a	45	28	Undergraduate University Degree	Living alone	Single	0	Chile	0	None of these define my ethnic group	Female	1- Predominantly heterosexual, only incidentally homosexual	45	Business
316	Condition 1	8a	8	a	40	26	Undergraduate University Degree	Living with partner	Long Term Monogamous Relationship 1yr+	Post Graduate University Degree	United Kingdom	0	North Western European, British or Irish	Female	1- Predominantly heterosexual, only incidentally homosexual	45	Business
335	Condition 1	8a	8	a	50	24	Diploma	Living with parents	Single	0	Ireland	0	North Western European, British or Irish	Female	2- Predominantly heterosexual, but more than incidentally homosexual	45	Business
359	Condition 1	8a	8	a	40	37	Post Graduate University Degree	Living with partner	Long Term Monogamous Relationship 1yr+	Other	United States	0	North Western European, British or Irish	Female	2- Predominantly heterosexual, but more than incidentally homosexual	45	Business
360	Condition 1	8a	8	a	45	26	Undergraduate University Degree	Living with partner	Long Term Monogamous Relationship 1yr+	Undergraduate University Degree	United States	0	Native American Mixed Race	Female	0- Exclusively heterosexual with no homosexual	45	Business
365	Condition 1	8a	8	a	45	27	Diploma	Living alone	Single	0	Argentina	0	South American	Female	0- Exclusively heterosexual with no homosexual	45	Business
378	Condition 1	8a	8	a	50	30	Undergraduate University Degree	Living with partner	Long Term Monogamous Relationship 1yr+	Diploma	United States	0	None of these define my ethnic group	Female	0- Exclusively heterosexual with no homosexual	45	Business
380	Condition 1	8a	8	a	50	19	High School	Living with parents	Single	0	South Africa	0	North Western European, British or Irish	Female	0- Exclusively heterosexual with no homosexual	45	Business
386	Condition 1	8a	8	a	45	25	Undergraduate University Degree	Living alone	Long Term Open Relationship 1yr+	Undergraduate University Degree	United States	0	European Mixed Race	Female	1- Predominantly heterosexual, only incidentally homosexual	45	Business
397	Condition 1	8a	8	a	25	40	Post Graduate University Degree	Living with partner	Long Term Monogamous Relationship 1yr+	Undergraduate University Degree	United States	0	Native North American or First Nation	Female	1- Predominantly heterosexual, only incidentally homosexual	45	Business
476	Condition 1	8a	8	a	55	27	Undergraduate University Degree	Living with partner	Short Term Monogamous Under 1yr	High School	United States	0	None of these define my ethnic group	Female	2- Predominantly heterosexual, but more than incidentally homosexual	45	Business
477	Condition 1	8a	8	a	50	27	Undergraduate University Degree	Living with partner	Long Term Monogamous Relationship 1yr+	High School	Canada	0	South American	Female	0- Exclusively heterosexual with no homosexual	45	Business
487	Condition 1	8a	8	a	45	49	Diploma	Living with parents	Single	0	Australia	2485	Mixed Race Australian	Female	0- Exclusively heterosexual with no homosexual	45	Business
493	Condition 1	8a	8	a	50	33	Post Graduate University Degree	Living alone	Single	0	Germany	0	European Mixed Race	Female	0- Exclusively heterosexual with no homosexual	45	Business
514	Condition 1	8a	8	a	50	57	Post Graduate University Degree	Living alone	Single	0	Canada	0	North Western European, British or Irish	Female	1- Predominantly heterosexual, only incidentally homosexual	45	Business
525	Condition 1	8a	8	a	50	32	Undergraduate University Degree	Living with roomates	Single	0	New Zealand	0	New Zealand Peoples	Female	1- Predominantly heterosexual, only incidentally homosexual	45	Business
540	Condition 1	8a	8	a	50	28	Post Graduate University Degree	Living alone	Long Term Monogamous Relationship 1yr+	Post Graduate University Degree	United States	0	South Eastern and Eastern European	Female	0- Exclusively heterosexual with no homosexual	45	Business
555	Condition 1	8a	8	a	60	28	Undergraduate University Degree	Living with parents	Single	0	Australia	0	Southern Asian	Female	0- Exclusively heterosexual with no homosexual	45	Business
565	Condition 1	8a	8	a	50	27	Undergraduate University Degree	Other	Long Term Monogamous Relationship 1yr+	Undergraduate University Degree	United States	0	European Mixed Race	Female	3- Equally heterosexual and homosexual	45	Business
568	Condition 1	8a	8	a	55	23	Undergraduate University Degree	Living with roomates	Long Term Monogamous Relationship 1yr+	Undergraduate University Degree	Other - Southern Europe	0	None of these define my ethnic group	Female	0- Exclusively heterosexual with no homosexual	45	Business
570	Condition 1	8a	8	a	60	28	Post Graduate University Degree	Living with parents	Short Term Open Relationship Under 1yr	Diploma	Germany	0	North Western European, British or Irish	Female	0- Exclusively heterosexual with no homosexual	45	Business
585	Condition 1	8a	8	a	50	25	Diploma	Living with parents	Single	0	United States	0	European Mixed Race	Female	1- Predominantly heterosexual, only incidentally homosexual	45	Business
592	Condition 1	8a	8	a	55	18	High School	Living with parents	Single	0	United Kingdom	0	Southern Asian	Female	0- Exclusively heterosexual with no homosexual	45	Business
608	Condition 1	8a	8	a	50	18	Diploma	Other	Long Term Monogamous Relationship 1yr+	High School	Switzerland	0	Other Asian or Mixed Race Asian	Female	1- Predominantly heterosexual, only incidentally homosexual	45	Business
619	Condition 1	8a	8	a	5	26	Post Graduate University Degree	Living with partner	Long Term Monogamous Relationship 1yr+	Post Graduate University Degree	Netherlands	0	North Western European, British or Irish	Female	0- Exclusively heterosexual with no homosexual	45	Business
621	Condition 1	8a	8	a	5	28	Doctorate/PhD	Living with partner	Long Term Monogamous Relationship 1yr+	Post Graduate University Degree	Australia	0	Other North-East Asian	Female	1- Predominantly heterosexual, only incidentally homosexual	45	Business
624	Condition 1	8a	8	a	65	31	Post Graduate University Degree	Living with partner	Long Term Monogamous Relationship 1yr+	Post Graduate University Degree	Other - East European	0	South Eastern and Eastern European	Female	0- Exclusively heterosexual with no homosexual	45	Business
25	Condition 1	9a	9	a	55	31	Doctorate/PhD	Living with roomates	Short Term Monogamous Under 1yr	Post Graduate University Degree	United States	0	Other Central or South American or Mixed Race	Female	2- Predominantly heterosexual, but more than incidentally homosexual	26	Business
31	Condition 1	9a	9	a	50	25	Undergraduate University Degree	Living with partner	Long Term Monogamous Relationship 1yr+	High School	United States	0	Native North American or First Nation	Female	1- Predominantly heterosexual, only incidentally homosexual	26	Business
38	Condition 1	9a	9	a	90	46	Undergraduate University Degree	Living with partner	Long Term Monogamous Relationship 1yr+	Post Graduate University Degree	New Zealand	0	European Mixed Race	Female	2- Predominantly heterosexual, but more than incidentally homosexual	26	Business
43	Condition 1	9a	9	a	40	36	Undergraduate University Degree	Living with partner	Long Term Monogamous Relationship 1yr+	Undergraduate University Degree	United States	0	North Western European, British or Irish	Female	1- Predominantly heterosexual, only incidentally homosexual	26	Business
50	Condition 1	9a	9	a	25	27	Undergraduate University Degree	Living alone	Short Term Monogamous Under 1yr	Undergraduate University Degree	United Kingdom	0	North Western European, British or Irish	Female	0- Exclusively heterosexual with no homosexual	26	Business
73	Condition 1	9a	9	a	30	37	Diploma	Living alone	Single	0	Australia	3429	North Western European, British or Irish	Female	2- Predominantly heterosexual, but more than incidentally homosexual	26	Business
75	Condition 1	9a	9	a	45	21	Undergraduate University Degree	Living with parents	Single	0	Australia	0	North Western European, British or Irish	Female	0- Exclusively heterosexual with no homosexual	26	Business
86	Condition 1	9a	9	a	40	31	Diploma	Living alone	Single	0	Australia	0	Mixed Race Australian	Female	2- Predominantly heterosexual, but more than incidentally homosexual	26	Business
108	Condition 1	9a	9	a	30	22	Doctorate/PhD	Living alone	Long Term Monogamous Relationship 1yr+	Post Graduate University Degree	United Kingdom	0	North Western European, British or Irish	Female	0- Exclusively heterosexual with no homosexual	26	Business
120	Condition 1	9a	9	a	75	29	Diploma	Living with roomates	Single	0	Australia	0	None of these define my ethnic group	Female	2- Predominantly heterosexual, but more than incidentally homosexual	26	Business
139	Condition 1	9a	9	a	60	54	Undergraduate University Degree	Living alone	Short Term Open Relationship Under 1yr	Undergraduate University Degree	Australia	0	North Western European, British or Irish	Female	0- Exclusively heterosexual with no homosexual	26	Business
144	Condition 1	9a	9	a	40	19	Undergraduate University Degree	Living with parents	Single	0	Australia	0	Mixed Race Australian	Female	0- Exclusively heterosexual with no homosexual	26	Business
149	Condition 1	9a	9	a	30	23	Post Graduate University Degree	Living with roomates	Long Term Monogamous Relationship 1yr+	Post Graduate University Degree	Australia	0	North Western European, British or Irish	Female	1- Predominantly heterosexual, only incidentally homosexual	26	Business
153	Condition 1	9a	9	a	50	20	Undergraduate University Degree	Living alone	Long Term Monogamous Relationship 1yr+	Undergraduate University Degree	United States	0	Chinese Asian	Female	1- Predominantly heterosexual, only incidentally homosexual	26	Business
162	Condition 1	9a	9	a	45	39	Post Graduate University Degree	Living with partner	Long Term Monogamous Relationship 1yr+	Diploma	United Kingdom	0	South American	Female	1- Predominantly heterosexual, only incidentally homosexual	26	Business
207	Condition 1	9a	9	a	55	44	Post Graduate University Degree	Living with partner	Long Term Monogamous Relationship 1yr+	Undergraduate University Degree	Australia	4107	Mixed Race Australian	Female	1- Predominantly heterosexual, only incidentally homosexual	26	Business
210	Condition 1	9a	9	a	25	18	Undergraduate University Degree	Living with roomates	Single	0	Australia	4343	North Western European, British or Irish	Female	0- Exclusively heterosexual with no homosexual, 1- Predominantly heterosexual, only incidentally homosexual	26	Business
241	Condition 1	9a	9	a	10	24	Undergraduate University Degree	Living with partner	Long Term Monogamous Relationship 1yr+	High School	Germany	0	North Western European, British or Irish	Female	1- Predominantly heterosexual, only incidentally homosexual	26	Business
253	Condition 1	9a	9	a	55	35	Post Graduate University Degree	Living alone	Single	0	United Kingdom	0	North Western European, British or Irish	Female	0- Exclusively heterosexual with no homosexual	26	Business
265	Condition 1	9a	9	a	25	23	Undergraduate University Degree	Living with parents	Long Term Monogamous Relationship 1yr+	Post Graduate University Degree	Slovakia	0	South Eastern and Eastern European	Female	1- Predominantly heterosexual, only incidentally homosexual	26	Business
266	Condition 1	9a	9	a	75	20	Undergraduate University Degree	Living with parents	Single	0	Spain	0	North Western European, British or Irish	Female	1- Predominantly heterosexual, only incidentally homosexual	26	Business
299	Condition 1	9a	9	a	50	22	Undergraduate University Degree	Other	Single	0	United States	0	North Western European, British or Irish	Female	2- Predominantly heterosexual, but more than incidentally homosexual	26	Business
309	Condition 1	9a	9	a	70	25	Undergraduate University Degree	Living with parents	Single	0	Other - Southern America	0	South American	Female	2- Predominantly heterosexual, but more than incidentally homosexual	26	Business
328	Condition 1	9a	9	a	40	23	Undergraduate University Degree	Living with roomates	Long Term Monogamous Relationship 1yr+	Undergraduate University Degree	United States	0	None of these define my ethnic group	Female	1- Predominantly heterosexual, only incidentally homosexual	26	Business
338	Condition 1	9a	9	a	80	30	High School	Living with partner	Long Term Monogamous Relationship 1yr+	Undergraduate University Degree	United States	0	None of these define my ethnic group	Female	0- Exclusively heterosexual with no homosexual	26	Business
363	Condition 1	9a	9	a	60	49	Diploma	Living with partner	Long Term Monogamous Relationship 1yr+	Post Graduate University Degree	United States	0	European Mixed Race	Female	1- Predominantly heterosexual, only incidentally homosexual	26	Business
368	Condition 1	9a	9	a	30	37	Other	Living with partner	Long Term Monogamous Relationship 1yr+	Other	Canada	0	North Western European, British or Irish	Female	1- Predominantly heterosexual, only incidentally homosexual	26	Business
371	Condition 1	9a	9	a	45	24	Diploma	Living with parents	Single	0	United States	0	North Western European, British or Irish	Female	2- Predominantly heterosexual, but more than incidentally homosexual	26	Business
375	Condition 1	9a	9	a	60	31	Post Graduate University Degree	Living with partner	Long Term Monogamous Relationship 1yr+	Post Graduate University Degree	Mexico	0	Other Central or South American or Mixed Race	Female	1- Predominantly heterosexual, only incidentally homosexual	26	Business
378	Condition 1	9a	9	a	40	30	Undergraduate University Degree	Living with partner	Long Term Monogamous Relationship 1yr+	Diploma	United States	0	None of these define my ethnic group	Female	0- Exclusively heterosexual with no homosexual	26	Business
381	Condition 1	9a	9	a	70	42	High School	Living with partner	Long Term Monogamous Relationship 1yr+	High School	United States	0	European Mixed Race	Female	1- Predominantly heterosexual, only incidentally homosexual	26	Business
393	Condition 1	9a	9	a	25	24	High School	Living with partner	Long Term Monogamous Relationship 1yr+	High School	United Kingdom	0	None of these define my ethnic group	Female	0- Exclusively heterosexual with no homosexual	26	Business
396	Condition 1	9a	9	a	50	64	Undergraduate University Degree	Living with partner	Long Term Monogamous Relationship 1yr+	Post Graduate University Degree	United States	0	European Mixed Race	Female	0- Exclusively heterosexual with no homosexual	26	Business
397	Condition 1	9a	9	a	30	40	Post Graduate University Degree	Living with partner	Long Term Monogamous Relationship 1yr+	Undergraduate University Degree	United States	0	Native North American or First Nation	Female	1- Predominantly heterosexual, only incidentally homosexual	26	Business
412	Condition 1	9a	9	a	25	32	Undergraduate University Degree	Living alone	Single	0	Chile	0	None of these define my ethnic group	Female	1- Predominantly heterosexual, only incidentally homosexual	26	Business
435	Condition 1	9a	9	a	50	34	Diploma	Living with partner	Long Term Monogamous Relationship 1yr+	High School	Canada	0	North Western European, British or Irish	Female	1- Predominantly heterosexual, only incidentally homosexual	26	Business
451	Condition 1	9a	9	a	30	45	Diploma	Living alone	Long Term Monogamous Relationship 1yr+	Undergraduate University Degree	United States	0	North Western European, British or Irish	Female	1- Predominantly heterosexual, only incidentally homosexual	26	Business
460	Condition 1	9a	9	a	75	26	Undergraduate University Degree	Living alone	Single	0	United States	0	North Western European, British or Irish	Female	0- Exclusively heterosexual with no homosexual	26	Business
475	Condition 1	9a	9	a	15	28	Post Graduate University Degree	Living with partner	Long Term Monogamous Relationship 1yr+	Doctorate/PhD	United States	0	None of these define my ethnic group	Female	1- Predominantly heterosexual, only incidentally homosexual	26	Business
477	Condition 1	9a	9	a	35	27	Undergraduate University Degree	Living with partner	Long Term Monogamous Relationship 1yr+	High School	Canada	0	South American	Female	0- Exclusively heterosexual with no homosexual	26	Business
519	Condition 1	9a	9	a	30	22	Undergraduate University Degree	Living with partner	Long Term Monogamous Relationship 1yr+	Post Graduate University Degree	Other - East European	0	South Eastern and Eastern European	Female	1- Predominantly heterosexual, only incidentally homosexual	26	Business
526	Condition 1	9a	9	a	70	39	Other	Living with partner	Long Term Open Relationship 1yr+	Other	United States	0	European Mixed Race	Female	2- Predominantly heterosexual, but more than incidentally homosexual	26	Business
568	Condition 1	9a	9	a	70	23	Undergraduate University Degree	Living with roomates	Long Term Monogamous Relationship 1yr+	Undergraduate University Degree	Other - Southern Europe	0	None of these define my ethnic group	Female	0- Exclusively heterosexual with no homosexual	26	Business
587	Condition 1	9a	9	a	70	29	Post Graduate University Degree	Living alone	Long Term Monogamous Relationship 1yr+	Diploma	United States	0	South Eastern and Eastern European	Female	0- Exclusively heterosexual with no homosexual	26	Business
616	Condition 1	9a	9	a	5	22	Undergraduate University Degree	Living with roomates	Single	0	Canada	0	North Western European, British or Irish	Female	1- Predominantly heterosexual, only incidentally homosexual	26	Business
9	Condition 1	1b	1	b	45	26	Post Graduate University Degree	Living with roomates	Long Term Monogamous Relationship 1yr+	Diploma	Australia	4026	North Western European, British or Irish	Female	2- Predominantly heterosexual, but more than incidentally homosexual	45	Business
18	Condition 1	1b	1	b	40	20	Undergraduate University Degree	Living with parents	Single	0	Australia	2042	Mixed Race Australian	Female	0- Exclusively heterosexual with no homosexual	45	Business
25	Condition 1	1b	1	b	25	31	Doctorate/PhD	Living with roomates	Short Term Monogamous Under 1yr	Post Graduate University Degree	United States	0	Other Central or South American or Mixed Race	Female	2- Predominantly heterosexual, but more than incidentally homosexual	45	Business
26	Condition 1	1b	1	b	40	33	Doctorate/PhD	Living with partner	Long Term Monogamous Relationship 1yr+	Doctorate/PhD	New Zealand	0	European Mixed Race	Female	1- Predominantly heterosexual, only incidentally homosexual	45	Business
31	Condition 1	1b	1	b	60	25	Undergraduate University Degree	Living with partner	Long Term Monogamous Relationship 1yr+	High School	United States	0	Native North American or First Nation	Female	1- Predominantly heterosexual, only incidentally homosexual	45	Business
34	Condition 1	1b	1	b	40	22	Diploma	Living with partner	Long Term Open Relationship 1yr+	Diploma	United States	0	European Mixed Race	Female	2- Predominantly heterosexual, but more than incidentally homosexual	45	Business
38	Condition 1	1b	1	b	90	46	Undergraduate University Degree	Living with partner	Long Term Monogamous Relationship 1yr+	Post Graduate University Degree	New Zealand	0	European Mixed Race	Female	2- Predominantly heterosexual, but more than incidentally homosexual	45	Business
44	Condition 1	1b	1	b	55	33	Doctorate/PhD	Living alone	Single	0	Australia	0	Chinese Asian	Female	0- Exclusively heterosexual with no homosexual	45	Business
50	Condition 1	1b	1	b	50	27	Undergraduate University Degree	Living alone	Short Term Monogamous Under 1yr	Undergraduate University Degree	United Kingdom	0	North Western European, British or Irish	Female	0- Exclusively heterosexual with no homosexual	45	Business
51	Condition 1	1b	1	b	20	28	Post Graduate University Degree	Living with partner	Long Term Monogamous Relationship 1yr+	Post Graduate University Degree	Australia	0	Other Asian or Mixed Race Asian	Female	1- Predominantly heterosexual, only incidentally homosexual	45	Business
76	Condition 1	1b	1	b	65	35	Doctorate/PhD	Living with partner	Long Term Monogamous Relationship 1yr+	Post Graduate University Degree	Sweden	0	North Western European, British or Irish	Female	0- Exclusively heterosexual with no homosexual	45	Business
88	Condition 1	1b	1	b	45	18	High School	Living with parents	Single	0	India	0	Southern Asian	Female	2- Predominantly heterosexual, but more than incidentally homosexual	45	Business
111	Condition 1	1b	1	b	35	23	Undergraduate University Degree	Living with parents	Short Term Open Relationship Under 1yr	Undergraduate University Degree	Australia	2230	North African or Middle Eastern Arab	Female	0- Exclusively heterosexual with no homosexual	45	Business
121	Condition 1	1b	1	b	60	23	Post Graduate University Degree	Living with roomates	Single	0	South Africa	0	None of these define my ethnic group	Female	0- Exclusively heterosexual with no homosexual	45	Business
124	Condition 1	1b	1	b	50	20	Undergraduate University Degree	Other	Long Term Open Relationship 1yr+	Undergraduate University Degree	Other - Southern America	0	European Mixed Race	Female	1- Predominantly heterosexual, only incidentally homosexual	45	Business
125	Condition 1	1b	1	b	60	27	Post Graduate University Degree	Living alone	Single	0	Germany	0	North Western European, British or Irish	Female	0- Exclusively heterosexual with no homosexual	45	Business
130	Condition 1	1b	1	b	50	29	Post Graduate University Degree	Living with partner	Long Term Monogamous Relationship 1yr+	Post Graduate University Degree	Australia	6430	Mixed Race Australian	Female	3- Equally heterosexual and homosexual	45	Business
144	Condition 1	1b	1	b	45	19	Undergraduate University Degree	Living with parents	Single	0	Australia	0	Mixed Race Australian	Female	0- Exclusively heterosexual with no homosexual	45	Business
150	Condition 1	1b	1	b	25	19	Undergraduate University Degree	Living with parents	Single	0	Australia	0	Chinese Asian	Female	0- Exclusively heterosexual with no homosexual	45	Business
154	Condition 1	1b	1	b	20	20	Undergraduate University Degree	Other	Single	0	United States	0	Caribbean Islander	Female	0- Exclusively heterosexual with no homosexual	45	Business
164	Condition 1	1b	1	b	55	27	Post Graduate University Degree	Living with parents	Single	0	Australia	3142	North Western European, British or Irish	Female	0- Exclusively heterosexual with no homosexual	45	Business
166	Condition 1	1b	1	b	60	21	Undergraduate University Degree	Living with parents	Single	0	Switzerland	0	North Western European, British or Irish	Female	1- Predominantly heterosexual, only incidentally homosexual	45	Business
168	Condition 1	1b	1	b	75	29	Doctorate/PhD	Living with partner	Long Term Open Relationship 1yr+	Undergraduate University Degree	Australia	2785	North Western European, British or Irish	Female	3- Equally heterosexual and homosexual	45	Business
184	Condition 1	1b	1	b	0	33	Undergraduate University Degree	Living with partner	Long Term Monogamous Relationship 1yr+	Undergraduate University Degree	United States	0	North Western European, British or Irish	Female	0- Exclusively heterosexual with no homosexual	45	Business
192	Condition 1	1b	1	b	65	23	Post Graduate University Degree	Living with parents	Long Term Monogamous Relationship 1yr+	High School	Italy	0	Southern European	Female	0- Exclusively heterosexual with no homosexual	45	Business
194	Condition 1	1b	1	b	45	32	Diploma	Living with partner	Long Term Monogamous Relationship 1yr+	Diploma	Australia	6022	Mixed Race Australian	Female	2- Predominantly heterosexual, but more than incidentally homosexual	45	Business
199	Condition 1	1b	1	b	50	34	Diploma	Living with partner	Long Term Monogamous Relationship 1yr+	Post Graduate University Degree	United Kingdom	0	South Eastern and Eastern European	Female	0- Exclusively heterosexual with no homosexual	45	Business
207	Condition 1	1b	1	b	55	44	Post Graduate University Degree	Living with partner	Long Term Monogamous Relationship 1yr+	Undergraduate University Degree	Australia	4107	Mixed Race Australian	Female	1- Predominantly heterosexual, only incidentally homosexual	45	Business
242	Condition 1	1b	1	b	40	23	High School	Living with parents	Single	0	United Kingdom	0	North Western European, British or Irish	Female	1- Predominantly heterosexual, only incidentally homosexual	45	Business
243	Condition 1	1b	1	b	20	23	Diploma	Living with partner	Long Term Monogamous Relationship 1yr+	Diploma	Australia	0	European Mixed Race	Female	1- Predominantly heterosexual, only incidentally homosexual	45	Business
252	Condition 1	1b	1	b	40	40	High School	Living alone	Single	0	Croatia	0	South Eastern and Eastern European	Female	0- Exclusively heterosexual with no homosexual	45	Business
275	Condition 1	1b	1	b	60	29	Undergraduate University Degree	Living with parents	Single	0	United States	0	Southern European	Female	0- Exclusively heterosexual with no homosexual	45	Business
290	Condition 1	1b	1	b	25	21	Undergraduate University Degree	Living with parents	Single	0	Portugal	0	Southern European	Female	0- Exclusively heterosexual with no homosexual	45	Business
309	Condition 1	1b	1	b	30	25	Undergraduate University Degree	Living with parents	Single	0	Other - Southern America	0	South American	Female	2- Predominantly heterosexual, but more than incidentally homosexual	45	Business
313	Condition 1	1b	1	b	55	28	Doctorate/PhD	Living with roomates	Long Term Monogamous Relationship 1yr+	Doctorate/PhD	United Kingdom	0	Southern European	Female	0- Exclusively heterosexual with no homosexual	45	Business
316	Condition 1	1b	1	b	55	26	Undergraduate University Degree	Living with partner	Long Term Monogamous Relationship 1yr+	Post Graduate University Degree	United Kingdom	0	North Western European, British or Irish	Female	1- Predominantly heterosexual, only incidentally homosexual	45	Business
320	Condition 1	1b	1	b	50	19	High School	Living with parents	Single	0	Spain	0	European Mixed Race	Female	0- Exclusively heterosexual with no homosexual	45	Business
334	Condition 1	1b	1	b	20	23	Other	Living with partner	Long Term Monogamous Relationship 1yr+	Post Graduate University Degree	Norway	0	North Western European, British or Irish	Female	1- Predominantly heterosexual, only incidentally homosexual	45	Business
337	Condition 1	1b	1	b	35	59	Undergraduate University Degree	Living alone	Single	0	United States	0	North Western European, British or Irish	Female	1- Predominantly heterosexual, only incidentally homosexual	45	Business
343	Condition 1	1b	1	b	40	48	Doctorate/PhD	Living with partner	Long Term Open Relationship 1yr+	Undergraduate University Degree	United States	0	European Mixed Race	Female	2- Predominantly heterosexual, but more than incidentally homosexual	45	Business
361	Condition 1	1b	1	b	65	23	Undergraduate University Degree	Living alone	Single	0	Germany	0	European Mixed Race	Female	0- Exclusively heterosexual with no homosexual	45	Business
371	Condition 1	1b	1	b	40	24	Diploma	Living with parents	Single	0	United States	0	North Western European, British or Irish	Female	2- Predominantly heterosexual, but more than incidentally homosexual	45	Business
372	Condition 1	1b	1	b	35	41	Undergraduate University Degree	Living with partner	Long Term Open Relationship 1yr+	Undergraduate University Degree	United States	0	None of these define my ethnic group	Female	0- Exclusively heterosexual with no homosexual	45	Business
380	Condition 1	1b	1	b	45	19	High School	Living with parents	Single	0	South Africa	0	North Western European, British or Irish	Female	0- Exclusively heterosexual with no homosexual	45	Business
381	Condition 1	1b	1	b	50	42	High School	Living with partner	Long Term Monogamous Relationship 1yr+	High School	United States	0	European Mixed Race	Female	1- Predominantly heterosexual, only incidentally homosexual	45	Business
386	Condition 1	1b	1	b	75	25	Undergraduate University Degree	Living alone	Long Term Open Relationship 1yr+	Undergraduate University Degree	United States	0	European Mixed Race	Female	1- Predominantly heterosexual, only incidentally homosexual	45	Business
397	Condition 1	1b	1	b	60	40	Post Graduate University Degree	Living with partner	Long Term Monogamous Relationship 1yr+	Undergraduate University Degree	United States	0	Native North American or First Nation	Female	1- Predominantly heterosexual, only incidentally homosexual	45	Business
412	Condition 1	1b	1	b	45	32	Undergraduate University Degree	Living alone	Single	0	Chile	0	None of these define my ethnic group	Female	1- Predominantly heterosexual, only incidentally homosexual	45	Business
432	Condition 1	1b	1	b	60	23	Undergraduate University Degree	Living with parents	Long Term Monogamous Relationship 1yr+	Diploma	United Kingdom	0	North Western European, British or Irish	Female	2- Predominantly heterosexual, but more than incidentally homosexual	45	Business
433	Condition 1	1b	1	b	60	31	Diploma	Living with partner	Long Term Open Relationship 1yr+	Other	Netherlands	0	North Western European, British or Irish	Female	1- Predominantly heterosexual, only incidentally homosexual	45	Business
434	Condition 1	1b	1	b	20	28	Post Graduate University Degree	Living with partner	Long Term Monogamous Relationship 1yr+	Diploma	Other - Northern Europe	0	North Western European, British or Irish	Female	0- Exclusively heterosexual with no homosexual	45	Business
459	Condition 1	1b	1	b	45	31	Diploma	Living with partner	Long Term Monogamous Relationship 1yr+	Post Graduate University Degree	United States	0	North Western European, British or Irish	Female	0- Exclusively heterosexual with no homosexual	45	Business
476	Condition 1	1b	1	b	40	27	Undergraduate University Degree	Living with partner	Short Term Monogamous Under 1yr	High School	United States	0	None of these define my ethnic group	Female	2- Predominantly heterosexual, but more than incidentally homosexual	45	Business
477	Condition 1	1b	1	b	70	27	Undergraduate University Degree	Living with partner	Long Term Monogamous Relationship 1yr+	High School	Canada	0	South American	Female	0- Exclusively heterosexual with no homosexual	45	Business
492	Condition 1	1b	1	b	60	24	Post Graduate University Degree	Living with partner	Long Term Monogamous Relationship 1yr+	Post Graduate University Degree	Germany	0	North Western European, British or Irish	Female	0- Exclusively heterosexual with no homosexual	45	Business
503	Condition 1	1b	1	b	0	18	High School	Living with roomates	Long Term Monogamous Relationship 1yr+	High School	Portugal	0	Southern European	Female	0- Exclusively heterosexual with no homosexual	45	Business
514	Condition 1	1b	1	b	60	57	Post Graduate University Degree	Living alone	Single	0	Canada	0	North Western European, British or Irish	Female	1- Predominantly heterosexual, only incidentally homosexual	45	Business
580	Condition 1	1b	1	b	35	29	Post Graduate University Degree	Living with partner	Long Term Monogamous Relationship 1yr+	Undergraduate University Degree	Other - Middle East	0	European Mixed Race	Female	3- Equally heterosexual and homosexual	45	Business
585	Condition 1	1b	1	b	65	25	Diploma	Living with parents	Single	0	United States	0	European Mixed Race	Female	1- Predominantly heterosexual, only incidentally homosexual	45	Business
587	Condition 1	1b	1	b	50	29	Post Graduate University Degree	Living alone	Long Term Monogamous Relationship 1yr+	Diploma	United States	0	South Eastern and Eastern European	Female	0- Exclusively heterosexual with no homosexual	45	Business
604	Condition 1	1b	1	b	50	23	Undergraduate University Degree	Living with roomates	Single	0	Australia	0	North Western European, British or Irish	Female	0- Exclusively heterosexual with no homosexual	45	Business
611	Condition 1	1b	1	b	20	33	Undergraduate University Degree	Living with partner	Long Term Monogamous Relationship 1yr+	Undergraduate University Degree	Canada	0	Native North American or First Nation	Female	1- Predominantly heterosexual, only incidentally homosexual	45	Business
621	Condition 1	1b	1	b	5	28	Doctorate/PhD	Living with partner	Long Term Monogamous Relationship 1yr+	Post Graduate University Degree	Australia	0	Other North-East Asian	Female	1- Predominantly heterosexual, only incidentally homosexual	45	Business
630	Condition 1	1b	1	b	15	23	Undergraduate University Degree	Living with roomates	Short Term Monogamous Under 1yr	Undergraduate University Degree	Canada	0	North Western European, British or Irish	Female	1- Predominantly heterosexual, only incidentally homosexual	45	Business
10	Condition 1	2b	2	b	25	22	Undergraduate University Degree	Living with roomates	Long Term Monogamous Relationship 1yr+	Post Graduate University Degree	Australia	2032	North Western European, British or Irish	Female	1- Predominantly heterosexual, only incidentally homosexual	42	Business
18	Condition 1	2b	2	b	15	20	Undergraduate University Degree	Living with parents	Single	0	Australia	2042	Mixed Race Australian	Female	0- Exclusively heterosexual with no homosexual	42	Business
31	Condition 1	2b	2	b	40	25	Undergraduate University Degree	Living with partner	Long Term Monogamous Relationship 1yr+	High School	United States	0	Native North American or First Nation	Female	1- Predominantly heterosexual, only incidentally homosexual	42	Business
45	Condition 1	2b	2	b	10	20	Undergraduate University Degree	Living with roomates	Single	0	United States	0	European Mixed Race	Female	0- Exclusively heterosexual with no homosexual	42	Business
50	Condition 1	2b	2	b	30	27	Undergraduate University Degree	Living alone	Short Term Monogamous Under 1yr	Undergraduate University Degree	United Kingdom	0	North Western European, British or Irish	Female	0- Exclusively heterosexual with no homosexual	42	Business
60	Condition 1	2b	2	b	25	23	Post Graduate University Degree	Living with partner	Long Term Monogamous Relationship 1yr+	Post Graduate University Degree	South Africa	0	European Mixed Race	Female	1- Predominantly heterosexual, only incidentally homosexual	42	Business
65	Condition 1	2b	2	b	50	45	High School	Living alone	Long Term Monogamous Relationship 1yr+	Diploma	United States	0	Southern European	Female	1- Predominantly heterosexual, only incidentally homosexual	42	Business
74	Condition 1	2b	2	b	15	27	Other	Living with partner	Long Term Monogamous Relationship 1yr+	Diploma	United States	0	South East Asian	Female	2- Predominantly heterosexual, but more than incidentally homosexual	42	Business
75	Condition 1	2b	2	b	30	21	Undergraduate University Degree	Living with parents	Single	0	Australia	0	North Western European, British or Irish	Female	0- Exclusively heterosexual with no homosexual	42	Business
90	Condition 1	2b	2	b	30	22	Undergraduate University Degree	Living with parents	Single	0	United Kingdom	0	North Western European, British or Irish	Female	1- Predominantly heterosexual, only incidentally homosexual	42	Business
103	Condition 1	2b	2	b	30	25	Undergraduate University Degree	Living with partner	Long Term Open Relationship 1yr+	Undergraduate University Degree	Australia	2009	North Western European, British or Irish	Female	1- Predominantly heterosexual, only incidentally homosexual	42	Business
109	Condition 1	2b	2	b	20	48	Undergraduate University Degree	Living alone	Single	0	United States	0	North Western European, British or Irish	Female	1- Predominantly heterosexual, only incidentally homosexual	42	Business
153	Condition 1	2b	2	b	20	20	Undergraduate University Degree	Living alone	Long Term Monogamous Relationship 1yr+	Undergraduate University Degree	United States	0	Chinese Asian	Female	1- Predominantly heterosexual, only incidentally homosexual	42	Business
162	Condition 1	2b	2	b	15	39	Post Graduate University Degree	Living with partner	Long Term Monogamous Relationship 1yr+	Diploma	United Kingdom	0	South American	Female	1- Predominantly heterosexual, only incidentally homosexual	42	Business
164	Condition 1	2b	2	b	15	27	Post Graduate University Degree	Living with parents	Single	0	Australia	3142	North Western European, British or Irish	Female	0- Exclusively heterosexual with no homosexual	42	Business
167	Condition 1	2b	2	b	50	20	Undergraduate University Degree	Living with parents	Single	0	Australia	2140	Chinese Asian	Female	1- Predominantly heterosexual, only incidentally homosexual	42	Business
191	Condition 1	2b	2	b	0	21	High School	Living with parents	Single	0	United States	0	None of these define my ethnic group	Female	1- Predominantly heterosexual, only incidentally homosexual	42	Business
193	Condition 1	2b	2	b	30	34	Post Graduate University Degree	Living alone	Single	0	Hungary	0	South Eastern and Eastern European	Female	0- Exclusively heterosexual with no homosexual	42	Business
194	Condition 1	2b	2	b	35	32	Diploma	Living with partner	Long Term Monogamous Relationship 1yr+	Diploma	Australia	6022	Mixed Race Australian	Female	2- Predominantly heterosexual, but more than incidentally homosexual	42	Business
199	Condition 1	2b	2	b	45	34	Diploma	Living with partner	Long Term Monogamous Relationship 1yr+	Post Graduate University Degree	United Kingdom	0	South Eastern and Eastern European	Female	0- Exclusively heterosexual with no homosexual	42	Business
201	Condition 1	2b	2	b	0	22	Undergraduate University Degree	Living with parents	Single	0	Mexico	0	None of these define my ethnic group	Female	1- Predominantly heterosexual, only incidentally homosexual	42	Business
205	Condition 1	2b	2	b	55	21	High School	Living with parents	Short Term Monogamous Under 1yr	High School	Slovakia	0	South Eastern and Eastern European	Female	2- Predominantly heterosexual, but more than incidentally homosexual	42	Business
221	Condition 1	2b	2	b	20	37	Post Graduate University Degree	Living alone	Single	0	Germany	0	South Eastern and Eastern European	Female	0- Exclusively heterosexual with no homosexual	42	Business
250	Condition 1	2b	2	b	25	33	Post Graduate University Degree	Living with parents	Single	0	Australia	6149	North Western European, British or Irish	Female	0- Exclusively heterosexual with no homosexual	42	Business
251	Condition 1	2b	2	b	40	25	Post Graduate University Degree	Living alone	Single	0	Slovakia	0	European Mixed Race	Female	0- Exclusively heterosexual with no homosexual	42	Business
252	Condition 1	2b	2	b	45	40	High School	Living alone	Single	0	Croatia	0	South Eastern and Eastern European	Female	0- Exclusively heterosexual with no homosexual	42	Business
270	Condition 1	2b	2	b	40	23	Post Graduate University Degree	Living with roomates	Single	0	United Kingdom	0	North Western European, British or Irish	Female	1- Predominantly heterosexual, only incidentally homosexual	42	Business
275	Condition 1	2b	2	b	10	29	Undergraduate University Degree	Living with parents	Single	0	United States	0	Southern European	Female	0- Exclusively heterosexual with no homosexual	42	Business
281	Condition 1	2b	2	b	50	35	Post Graduate University Degree	Living with parents	Single	0	Italy	0	Southern European	Female	0- Exclusively heterosexual with no homosexual	42	Business
290	Condition 1	2b	2	b	45	21	Undergraduate University Degree	Living with parents	Single	0	Portugal	0	Southern European	Female	0- Exclusively heterosexual with no homosexual	42	Business
294	Condition 1	2b	2	b	15	34	High School	Living with partner	Long Term Monogamous Relationship 1yr+	High School	United States	0	None of these define my ethnic group	Female	0- Exclusively heterosexual with no homosexual	42	Business
299	Condition 1	2b	2	b	35	22	Undergraduate University Degree	Other	Single	0	United States	0	North Western European, British or Irish	Female	2- Predominantly heterosexual, but more than incidentally homosexual	42	Business
303	Condition 1	2b	2	b	40	18	High School	Living with parents	Short Term Monogamous Under 1yr	High School	Malaysia	0	Chinese Asian	Female	1- Predominantly heterosexual, only incidentally homosexual	42	Business
313	Condition 1	2b	2	b	40	28	Doctorate/PhD	Living with roomates	Long Term Monogamous Relationship 1yr+	Doctorate/PhD	United Kingdom	0	Southern European	Female	0- Exclusively heterosexual with no homosexual	42	Business
319	Condition 1	2b	2	b	35	36	Post Graduate University Degree	Living with partner	Long Term Monogamous Relationship 1yr+	Undergraduate University Degree	United States	0	European Mixed Race	Female	3- Equally heterosexual and homosexual	42	Business
330	Condition 1	2b	2	b	10	22	Post Graduate University Degree	Living with parents	Single	0	Greece	0	Southern European	Female	0- Exclusively heterosexual with no homosexual	42	Business
334	Condition 1	2b	2	b	15	23	Other	Living with partner	Long Term Monogamous Relationship 1yr+	Post Graduate University Degree	Norway	0	North Western European, British or Irish	Female	1- Predominantly heterosexual, only incidentally homosexual	42	Business
338	Condition 1	2b	2	b	20	30	High School	Living with partner	Long Term Monogamous Relationship 1yr+	Undergraduate University Degree	United States	0	None of these define my ethnic group	Female	0- Exclusively heterosexual with no homosexual	42	Business
347	Condition 1	2b	2	b	15	26	Undergraduate University Degree	Living with partner	Long Term Monogamous Relationship 1yr+	Undergraduate University Degree	United States	0	None of these define my ethnic group	Female	0- Exclusively heterosexual with no homosexual	42	Business
349	Condition 1	2b	2	b	50	28	Undergraduate University Degree	Other	Single	0	Other - Northern Europe	0	South Eastern and Eastern European	Female	0- Exclusively heterosexual with no homosexual	42	Business
371	Condition 1	2b	2	b	65	24	Diploma	Living with parents	Single	0	United States	0	North Western European, British or Irish	Female	2- Predominantly heterosexual, but more than incidentally homosexual	42	Business
374	Condition 1	2b	2	b	40	31	Diploma	Living with partner	Long Term Open Relationship 1yr+	Diploma	United States	0	North Western European, British or Irish	Female	0- Exclusively heterosexual with no homosexual	42	Business
412	Condition 1	2b	2	b	55	32	Undergraduate University Degree	Living alone	Single	0	Chile	0	None of these define my ethnic group	Female	1- Predominantly heterosexual, only incidentally homosexual	42	Business
440	Condition 1	2b	2	b	55	35	Diploma	Living with roomates	Long Term Monogamous Relationship 1yr+	High School	Canada	0	North Western European, British or Irish	Female	0- Exclusively heterosexual with no homosexual	42	Business
465	Condition 1	2b	2	b	5	20	Undergraduate University Degree	Living with parents	Single	0	Belgium	0	North African or Middle Eastern Arab	Female	0- Exclusively heterosexual with no homosexual	42	Business
476	Condition 1	2b	2	b	55	27	Undergraduate University Degree	Living with partner	Short Term Monogamous Under 1yr	High School	United States	0	None of these define my ethnic group	Female	2- Predominantly heterosexual, but more than incidentally homosexual	42	Business
486	Condition 1	2b	2	b	60	20	High School	Other	Single	0	Australia	0	North Western European, British or Irish	Female	0- Exclusively heterosexual with no homosexual	42	Business
487	Condition 1	2b	2	b	10	49	Diploma	Living with parents	Single	0	Australia	2485	Mixed Race Australian	Female	0- Exclusively heterosexual with no homosexual	42	Business
492	Condition 1	2b	2	b	55	24	Post Graduate University Degree	Living with partner	Long Term Monogamous Relationship 1yr+	Post Graduate University Degree	Germany	0	North Western European, British or Irish	Female	0- Exclusively heterosexual with no homosexual	42	Business
578	Condition 1	2b	2	b	50	26	Post Graduate University Degree	Living alone	Long Term Monogamous Relationship 1yr+	Post Graduate University Degree	Spain	0	Southern European	Female	1- Predominantly heterosexual, only incidentally homosexual	42	Business
592	Condition 1	2b	2	b	20	18	High School	Living with parents	Single	0	United Kingdom	0	Southern Asian	Female	0- Exclusively heterosexual with no homosexual	42	Business
597	Condition 1	2b	2	b	60	37	Post Graduate University Degree	Living alone	Single	0	Chile	0	South American	Female	0- Exclusively heterosexual with no homosexual	42	Business
599	Condition 1	2b	2	b	15	44	Other	Living alone	Single	0	Canada	0	North Western European, British or Irish	Female	1- Predominantly heterosexual, only incidentally homosexual	42	Business
606	Condition 1	2b	2	b	25	22	Undergraduate University Degree	Living with parents	Single	0	Singapore	0	South East Asian	Female	0- Exclusively heterosexual with no homosexual	42	Business
624	Condition 1	2b	2	b	45	31	Post Graduate University Degree	Living with partner	Long Term Monogamous Relationship 1yr+	Post Graduate University Degree	Other - East European	0	South Eastern and Eastern European	Female	0- Exclusively heterosexual with no homosexual	42	Business
10	Condition 1	7b	7	b	50	22	Undergraduate University Degree	Living with roomates	Long Term Monogamous Relationship 1yr+	Post Graduate University Degree	Australia	2032	North Western European, British or Irish	Female	1- Predominantly heterosexual, only incidentally homosexual	30	Business
13	Condition 1	7b	7	b	60	18	Undergraduate University Degree	Living with parents	Single	0	Australia	2071	Chinese Asian	Female	0- Exclusively heterosexual with no homosexual	30	Business
27	Condition 1	7b	7	b	65	41	Undergraduate University Degree	Living with partner	Long Term Monogamous Relationship 1yr+	Undergraduate University Degree	United States	0	None of these define my ethnic group	Female	0- Exclusively heterosexual with no homosexual	30	Business
31	Condition 1	7b	7	b	80	25	Undergraduate University Degree	Living with partner	Long Term Monogamous Relationship 1yr+	High School	United States	0	Native North American or First Nation	Female	1- Predominantly heterosexual, only incidentally homosexual	30	Business
35	Condition 1	7b	7	b	60	30	Diploma	Living with partner	Long Term Monogamous Relationship 1yr+	Diploma	United States	0	European Mixed Race	Female	0- Exclusively heterosexual with no homosexual	30	Business
43	Condition 1	7b	7	b	80	36	Undergraduate University Degree	Living with partner	Long Term Monogamous Relationship 1yr+	Undergraduate University Degree	United States	0	North Western European, British or Irish	Female	1- Predominantly heterosexual, only incidentally homosexual	30	Business
45	Condition 1	7b	7	b	60	20	Undergraduate University Degree	Living with roomates	Single	0	United States	0	European Mixed Race	Female	0- Exclusively heterosexual with no homosexual	30	Business
62	Condition 1	7b	7	b	75	23	Undergraduate University Degree	Living with parents	Short Term Monogamous Under 1yr	Undergraduate University Degree	Australia	2913	Chinese Asian	Female	1- Predominantly heterosexual, only incidentally homosexual	30	Business
65	Condition 1	7b	7	b	70	45	High School	Living alone	Long Term Monogamous Relationship 1yr+	Diploma	United States	0	Southern European	Female	1- Predominantly heterosexual, only incidentally homosexual	30	Business
66	Condition 1	7b	7	b	80	21	Undergraduate University Degree	Living with roomates	Single	0	Malaysia	0	South East Asian	Female	0- Exclusively heterosexual with no homosexual	30	Business
73	Condition 1	7b	7	b	70	37	Diploma	Living alone	Single	0	Australia	3429	North Western European, British or Irish	Female	2- Predominantly heterosexual, but more than incidentally homosexual	30	Business
81	Condition 1	7b	7	b	80	33	Doctorate/PhD	Living alone	Single	0	Germany	0	South Eastern and Eastern European	Female	0- Exclusively heterosexual with no homosexual	30	Business
96	Condition 1	7b	7	b	20	25	Undergraduate University Degree	Living with parents	Single	0	Other - Southern America	0	South American	Female	0- Exclusively heterosexual with no homosexual	30	Business
108	Condition 1	7b	7	b	50	22	Doctorate/PhD	Living alone	Long Term Monogamous Relationship 1yr+	Post Graduate University Degree	United Kingdom	0	North Western European, British or Irish	Female	0- Exclusively heterosexual with no homosexual	30	Business
111	Condition 1	7b	7	b	60	23	Undergraduate University Degree	Living with parents	Short Term Open Relationship Under 1yr	Undergraduate University Degree	Australia	2230	North African or Middle Eastern Arab	Female	0- Exclusively heterosexual with no homosexual	30	Business
125	Condition 1	7b	7	b	60	27	Post Graduate University Degree	Living alone	Single	0	Germany	0	North Western European, British or Irish	Female	0- Exclusively heterosexual with no homosexual	30	Business
133	Condition 1	7b	7	b	75	21	Diploma	Living with roomates	Short Term Monogamous Under 1yr	Doctorate/PhD	Australia	0	None of these define my ethnic group	Female	3- Equally heterosexual and homosexual	30	Business
139	Condition 1	7b	7	b	75	54	Undergraduate University Degree	Living alone	Short Term Open Relationship Under 1yr	Undergraduate University Degree	Australia	0	North Western European, British or Irish	Female	0- Exclusively heterosexual with no homosexual	30	Business
144	Condition 1	7b	7	b	65	19	Undergraduate University Degree	Living with parents	Single	0	Australia	0	Mixed Race Australian	Female	0- Exclusively heterosexual with no homosexual	30	Business
153	Condition 1	7b	7	b	75	20	Undergraduate University Degree	Living alone	Long Term Monogamous Relationship 1yr+	Undergraduate University Degree	United States	0	Chinese Asian	Female	1- Predominantly heterosexual, only incidentally homosexual	30	Business
154	Condition 1	7b	7	b	55	20	Undergraduate University Degree	Other	Single	0	United States	0	Caribbean Islander	Female	0- Exclusively heterosexual with no homosexual	30	Business
167	Condition 1	7b	7	b	60	20	Undergraduate University Degree	Living with parents	Single	0	Australia	2140	Chinese Asian	Female	1- Predominantly heterosexual, only incidentally homosexual	30	Business
168	Condition 1	7b	7	b	85	29	Doctorate/PhD	Living with partner	Long Term Open Relationship 1yr+	Undergraduate University Degree	Australia	2785	North Western European, British or Irish	Female	3- Equally heterosexual and homosexual	30	Business
193	Condition 1	7b	7	b	60	34	Post Graduate University Degree	Living alone	Single	0	Hungary	0	South Eastern and Eastern European	Female	0- Exclusively heterosexual with no homosexual	30	Business
197	Condition 1	7b	7	b	80	35	Diploma	Living with partner	Long Term Monogamous Relationship 1yr+	Diploma	Finland	0	North Western European, British or Irish	Female	2- Predominantly heterosexual, but more than incidentally homosexual	30	Business
213	Condition 1	7b	7	b	60	24	Undergraduate University Degree	Living with roomates	Single	0	Other - East European	0	South Eastern and Eastern European	Female	0- Exclusively heterosexual with no homosexual	30	Business
223	Condition 1	7b	7	b	0	22	Undergraduate University Degree	Living with parents	Single	0	Greece	0	Southern European	Female	0- Exclusively heterosexual with no homosexual	30	Business
252	Condition 1	7b	7	b	60	40	High School	Living alone	Single	0	Croatia	0	South Eastern and Eastern European	Female	0- Exclusively heterosexual with no homosexual	30	Business
254	Condition 1	7b	7	b	45	23	Diploma	Living with parents	Single	0	Other - East European	0	South Eastern and Eastern European	Female	1- Predominantly heterosexual, only incidentally homosexual	30	Business
273	Condition 1	7b	7	b	35	42	Post Graduate University Degree	Living with partner	Long Term Monogamous Relationship 1yr+	Post Graduate University Degree	United Kingdom	0	North Western European, British or Irish	Female	0- Exclusively heterosexual with no homosexual	30	Business
278	Condition 1	7b	7	b	95	27	Post Graduate University Degree	Living alone	Short Term Monogamous Under 1yr	Diploma	United States	0	North Western European, British or Irish	Female	0- Exclusively heterosexual with no homosexual	30	Business
279	Condition 1	7b	7	b	65	26	Undergraduate University Degree	Other	Long Term Monogamous Relationship 1yr+	Undergraduate University Degree	United States	0	Caribbean Islander	Female	0- Exclusively heterosexual with no homosexual	30	Business
281	Condition 1	7b	7	b	65	35	Post Graduate University Degree	Living with parents	Single	0	Italy	0	Southern European	Female	0- Exclusively heterosexual with no homosexual	30	Business
282	Condition 1	7b	7	b	75	43	Diploma	Living alone	Single	0	United States	0	European Mixed Race	Female	1- Predominantly heterosexual, only incidentally homosexual	30	Business
290	Condition 1	7b	7	b	60	21	Undergraduate University Degree	Living with parents	Single	0	Portugal	0	Southern European	Female	0- Exclusively heterosexual with no homosexual	30	Business
297	Condition 1	7b	7	b	65	29	Post Graduate University Degree	Living with parents	Single	0	Other - Southern Europe	0	South Eastern and Eastern European	Female	0- Exclusively heterosexual with no homosexual	30	Business
299	Condition 1	7b	7	b	55	22	Undergraduate University Degree	Other	Single	0	United States	0	North Western European, British or Irish	Female	2- Predominantly heterosexual, but more than incidentally homosexual	30	Business
304	Condition 1	7b	7	b	90	43	Undergraduate University Degree	Living with partner	Long Term Monogamous Relationship 1yr+	Other	United Kingdom	0	North Western European, British or Irish	Female	0- Exclusively heterosexual with no homosexual	30	Business
319	Condition 1	7b	7	b	85	36	Post Graduate University Degree	Living with partner	Long Term Monogamous Relationship 1yr+	Undergraduate University Degree	United States	0	European Mixed Race	Female	3- Equally heterosexual and homosexual	30	Business
328	Condition 1	7b	7	b	55	23	Undergraduate University Degree	Living with roomates	Long Term Monogamous Relationship 1yr+	Undergraduate University Degree	United States	0	None of these define my ethnic group	Female	1- Predominantly heterosexual, only incidentally homosexual	30	Business
349	Condition 1	7b	7	b	45	28	Undergraduate University Degree	Other	Single	0	Other - Northern Europe	0	South Eastern and Eastern European	Female	0- Exclusively heterosexual with no homosexual	30	Business
355	Condition 1	7b	7	b	20	27	Post Graduate University Degree	Living with partner	Long Term Monogamous Relationship 1yr+	Undergraduate University Degree	Germany	0	North Western European, British or Irish	Female	1- Predominantly heterosexual, only incidentally homosexual	30	Business
361	Condition 1	7b	7	b	90	23	Undergraduate University Degree	Living alone	Single	0	Germany	0	European Mixed Race	Female	0- Exclusively heterosexual with no homosexual	30	Business
374	Condition 1	7b	7	b	90	31	Diploma	Living with partner	Long Term Open Relationship 1yr+	Diploma	United States	0	North Western European, British or Irish	Female	0- Exclusively heterosexual with no homosexual	30	Business
384	Condition 1	7b	7	b	50	34	Doctorate/PhD	Living with partner	Long Term Monogamous Relationship 1yr+	Undergraduate University Degree	United States	0	North Western European, British or Irish	Female	1- Predominantly heterosexual, only incidentally homosexual	30	Business
386	Condition 1	7b	7	b	35	25	Undergraduate University Degree	Living alone	Long Term Open Relationship 1yr+	Undergraduate University Degree	United States	0	European Mixed Race	Female	1- Predominantly heterosexual, only incidentally homosexual	30	Business
420	Condition 1	7b	7	b	40	27	Undergraduate University Degree	Living with parents	Single	0	Serbia	0	South Eastern and Eastern European	Female	3- Equally heterosexual and homosexual	30	Business
435	Condition 1	7b	7	b	60	34	Diploma	Living with partner	Long Term Monogamous Relationship 1yr+	High School	Canada	0	North Western European, British or Irish	Female	1- Predominantly heterosexual, only incidentally homosexual	30	Business
460	Condition 1	7b	7	b	75	26	Undergraduate University Degree	Living alone	Single	0	United States	0	North Western European, British or Irish	Female	0- Exclusively heterosexual with no homosexual	30	Business
465	Condition 1	7b	7	b	65	20	Undergraduate University Degree	Living with parents	Single	0	Belgium	0	North African or Middle Eastern Arab	Female	0- Exclusively heterosexual with no homosexual	30	Business
470	Condition 1	7b	7	b	70	27	Undergraduate University Degree	Living with partner	Long Term Monogamous Relationship 1yr+	Post Graduate University Degree	United States	0	Southern European	Female	1- Predominantly heterosexual, only incidentally homosexual	30	Business
525	Condition 1	7b	7	b	75	32	Undergraduate University Degree	Living with roomates	Single	0	New Zealand	0	New Zealand Peoples	Female	1- Predominantly heterosexual, only incidentally homosexual	30	Business
535	Condition 1	7b	7	b	60	19	High School	Living with parents	Single	0	Other - Asia	0	Southern Asian	Female	1- Predominantly heterosexual, only incidentally homosexual	30	Business
543	Condition 1	7b	7	b	40	28	Post Graduate University Degree	Living alone	Long Term Open Relationship 1yr+	Undergraduate University Degree	Greece	0	Southern European	Female	1- Predominantly heterosexual, only incidentally homosexual	30	Business
555	Condition 1	7b	7	b	90	28	Undergraduate University Degree	Living with parents	Single	0	Australia	0	Southern Asian	Female	0- Exclusively heterosexual with no homosexual	30	Business
556	Condition 1	7b	7	b	60	33	Undergraduate University Degree	Living with roomates	Long Term Monogamous Relationship 1yr+	Diploma	United States	0	European Mixed Race	Female	0- Exclusively heterosexual with no homosexual	30	Business
565	Condition 1	7b	7	b	60	27	Undergraduate University Degree	Other	Long Term Monogamous Relationship 1yr+	Undergraduate University Degree	United States	0	European Mixed Race	Female	3- Equally heterosexual and homosexual	30	Business
566	Condition 1	7b	7	b	70	28	Undergraduate University Degree	Living with partner	Long Term Monogamous Relationship 1yr+	Undergraduate University Degree	United States	0	None of these define my ethnic group	Female	2- Predominantly heterosexual, but more than incidentally homosexual	30	Business
578	Condition 1	7b	7	b	25	26	Post Graduate University Degree	Living alone	Long Term Monogamous Relationship 1yr+	Post Graduate University Degree	Spain	0	Southern European	Female	1- Predominantly heterosexual, only incidentally homosexual	30	Business
586	Condition 1	7b	7	b	55	31	Post Graduate University Degree	Other	Single	0	Portugal	0	Southern European	Female	2- Predominantly heterosexual, but more than incidentally homosexual	30	Business
592	Condition 1	7b	7	b	45	18	High School	Living with parents	Single	0	United Kingdom	0	Southern Asian	Female	0- Exclusively heterosexual with no homosexual	30	Business
619	Condition 1	7b	7	b	25	26	Post Graduate University Degree	Living with partner	Long Term Monogamous Relationship 1yr+	Post Graduate University Degree	Netherlands	0	North Western European, British or Irish	Female	0- Exclusively heterosexual with no homosexual	30	Business
624	Condition 1	7b	7	b	70	31	Post Graduate University Degree	Living with partner	Long Term Monogamous Relationship 1yr+	Post Graduate University Degree	Other - East European	0	South Eastern and Eastern European	Female	0- Exclusively heterosexual with no homosexual	30	Business
9	Condition 1	8b	8	b	45	26	Post Graduate University Degree	Living with roomates	Long Term Monogamous Relationship 1yr+	Diploma	Australia	4026	North Western European, British or Irish	Female	2- Predominantly heterosexual, but more than incidentally homosexual	45	Business
13	Condition 1	8b	8	b	30	18	Undergraduate University Degree	Living with parents	Single	0	Australia	2071	Chinese Asian	Female	0- Exclusively heterosexual with no homosexual	45	Business
18	Condition 1	8b	8	b	35	20	Undergraduate University Degree	Living with parents	Single	0	Australia	2042	Mixed Race Australian	Female	0- Exclusively heterosexual with no homosexual	45	Business
28	Condition 1	8b	8	b	40	35	Doctorate/PhD	Living alone	Single	0	Australia	2790	North Western European, British or Irish	Female	1- Predominantly heterosexual, only incidentally homosexual	45	Business
32	Condition 1	8b	8	b	60	46	Diploma	Living with partner	Long Term Monogamous Relationship 1yr+	Post Graduate University Degree	Australia	2000	Australian Aboriginal or Torres Straights	Female	0- Exclusively heterosexual with no homosexual	45	Business
34	Condition 1	8b	8	b	30	22	Diploma	Living with partner	Long Term Open Relationship 1yr+	Diploma	United States	0	European Mixed Race	Female	2- Predominantly heterosexual, but more than incidentally homosexual	45	Business
37	Condition 1	8b	8	b	55	29	Doctorate/PhD	Living with partner	Long Term Monogamous Relationship 1yr+	Post Graduate University Degree	Australia	0	North Western European, British or Irish	Female	0- Exclusively heterosexual with no homosexual	45	Business
74	Condition 1	8b	8	b	25	27	Other	Living with partner	Long Term Monogamous Relationship 1yr+	Diploma	United States	0	South East Asian	Female	2- Predominantly heterosexual, but more than incidentally homosexual	45	Business
76	Condition 1	8b	8	b	45	35	Doctorate/PhD	Living with partner	Long Term Monogamous Relationship 1yr+	Post Graduate University Degree	Sweden	0	North Western European, British or Irish	Female	0- Exclusively heterosexual with no homosexual	45	Business
86	Condition 1	8b	8	b	40	31	Diploma	Living alone	Single	0	Australia	0	Mixed Race Australian	Female	2- Predominantly heterosexual, but more than incidentally homosexual	45	Business
88	Condition 1	8b	8	b	35	18	High School	Living with parents	Single	0	India	0	Southern Asian	Female	2- Predominantly heterosexual, but more than incidentally homosexual	45	Business
97	Condition 1	8b	8	b	60	24	Other	Living with parents	Single	0	Australia	0	Other North African or Middle Eastern	Female	1- Predominantly heterosexual, only incidentally homosexual	45	Business
103	Condition 1	8b	8	b	35	25	Undergraduate University Degree	Living with partner	Long Term Open Relationship 1yr+	Undergraduate University Degree	Australia	2009	North Western European, British or Irish	Female	1- Predominantly heterosexual, only incidentally homosexual	45	Business
117	Condition 1	8b	8	b	0	86	Undergraduate University Degree	Living alone	Long Term Monogamous Relationship 1yr+	Other	United States	0	Native North American or First Nation	Female	0- Exclusively heterosexual with no homosexual	45	Business
121	Condition 1	8b	8	b	25	23	Post Graduate University Degree	Living with roomates	Single	0	South Africa	0	None of these define my ethnic group	Female	0- Exclusively heterosexual with no homosexual	45	Business
125	Condition 1	8b	8	b	40	27	Post Graduate University Degree	Living alone	Single	0	Germany	0	North Western European, British or Irish	Female	0- Exclusively heterosexual with no homosexual	45	Business
139	Condition 1	8b	8	b	5	54	Undergraduate University Degree	Living alone	Short Term Open Relationship Under 1yr	Undergraduate University Degree	Australia	0	North Western European, British or Irish	Female	0- Exclusively heterosexual with no homosexual	45	Business
151	Condition 1	8b	8	b	25	25	Post Graduate University Degree	Living alone	Single	0	France	0	North Western European, British or Irish	Female	0- Exclusively heterosexual with no homosexual	45	Business
154	Condition 1	8b	8	b	25	20	Undergraduate University Degree	Other	Single	0	United States	0	Caribbean Islander	Female	0- Exclusively heterosexual with no homosexual	45	Business
155	Condition 1	8b	8	b	65	19	High School	Living with parents	Single	0	Australia	0	North Western European, British or Irish	Female	0- Exclusively heterosexual with no homosexual	45	Business
165	Condition 1	8b	8	b	55	23	Undergraduate University Degree	Living alone	Single	0	United Kingdom	0	European Mixed Race	Female	0- Exclusively heterosexual with no homosexual	45	Business
168	Condition 1	8b	8	b	40	29	Doctorate/PhD	Living with partner	Long Term Open Relationship 1yr+	Undergraduate University Degree	Australia	2785	North Western European, British or Irish	Female	3- Equally heterosexual and homosexual	45	Business
169	Condition 1	8b	8	b	55	24	Undergraduate University Degree	Other	Long Term Monogamous Relationship 1yr+	Post Graduate University Degree	Australia	0	European Mixed Race	Female	1- Predominantly heterosexual, only incidentally homosexual	45	Business
177	Condition 1	8b	8	b	35	18	Undergraduate University Degree	Other	Single	0	Australia	2031	Mixed Race Australian	Female	1- Predominantly heterosexual, only incidentally homosexual	45	Business
184	Condition 1	8b	8	b	0	33	Undergraduate University Degree	Living with partner	Long Term Monogamous Relationship 1yr+	Undergraduate University Degree	United States	0	North Western European, British or Irish	Female	0- Exclusively heterosexual with no homosexual	45	Business
191	Condition 1	8b	8	b	0	21	High School	Living with parents	Single	0	United States	0	None of these define my ethnic group	Female	1- Predominantly heterosexual, only incidentally homosexual	45	Business
194	Condition 1	8b	8	b	45	32	Diploma	Living with partner	Long Term Monogamous Relationship 1yr+	Diploma	Australia	6022	Mixed Race Australian	Female	2- Predominantly heterosexual, but more than incidentally homosexual	45	Business
230	Condition 1	8b	8	b	45	27	Undergraduate University Degree	Living with roomates	Single	0	Canada	0	North Western European, British or Irish	Female	0- Exclusively heterosexual with no homosexual	45	Business
249	Condition 1	8b	8	b	50	35	Undergraduate University Degree	Living with partner	Long Term Monogamous Relationship 1yr+	Other	New Zealand	0	New Zealand Peoples	Female	2- Predominantly heterosexual, but more than incidentally homosexual	45	Business
251	Condition 1	8b	8	b	80	25	Post Graduate University Degree	Living alone	Single	0	Slovakia	0	European Mixed Race	Female	0- Exclusively heterosexual with no homosexual	45	Business
262	Condition 1	8b	8	b	35	23	Undergraduate University Degree	Living alone	Single	0	Germany	0	North Western European, British or Irish	Female	1- Predominantly heterosexual, only incidentally homosexual	45	Business
268	Condition 1	8b	8	b	55	19	High School	Living with parents	Single	0	United States	0	North Western European, British or Irish	Female	0- Exclusively heterosexual with no homosexual	45	Business
269	Condition 1	8b	8	b	50	29	High School	Living with parents	Single	0	United States	no	South American	Female	1- Predominantly heterosexual, only incidentally homosexual	45	Business
281	Condition 1	8b	8	b	50	35	Post Graduate University Degree	Living with parents	Single	0	Italy	0	Southern European	Female	0- Exclusively heterosexual with no homosexual	45	Business
282	Condition 1	8b	8	b	40	43	Diploma	Living alone	Single	0	United States	0	European Mixed Race	Female	1- Predominantly heterosexual, only incidentally homosexual	45	Business
287	Condition 1	8b	8	b	5	25	Undergraduate University Degree	Living with parents	Single	0	Croatia	0	South Eastern and Eastern European	Female	0- Exclusively heterosexual with no homosexual	45	Business
290	Condition 1	8b	8	b	15	21	Undergraduate University Degree	Living with parents	Single	0	Portugal	0	Southern European	Female	0- Exclusively heterosexual with no homosexual	45	Business
294	Condition 1	8b	8	b	15	34	High School	Living with partner	Long Term Monogamous Relationship 1yr+	High School	United States	0	None of these define my ethnic group	Female	0- Exclusively heterosexual with no homosexual	45	Business
298	Condition 1	8b	8	b	40	20	Undergraduate University Degree	Living with partner	Long Term Monogamous Relationship 1yr+	Undergraduate University Degree	Other - Northern Europe	0	European Mixed Race	Female	0- Exclusively heterosexual with no homosexual	45	Business
299	Condition 1	8b	8	b	35	22	Undergraduate University Degree	Other	Single	0	United States	0	North Western European, British or Irish	Female	2- Predominantly heterosexual, but more than incidentally homosexual	45	Business
304	Condition 1	8b	8	b	70	43	Undergraduate University Degree	Living with partner	Long Term Monogamous Relationship 1yr+	Other	United Kingdom	0	North Western European, British or Irish	Female	0- Exclusively heterosexual with no homosexual	45	Business
308	Condition 1	8b	8	b	45	42	Undergraduate University Degree	Living with partner	Long Term Monogamous Relationship 1yr+	Undergraduate University Degree	Greece	0	Southern European	Female	0- Exclusively heterosexual with no homosexual	45	Business
320	Condition 1	8b	8	b	50	19	High School	Living with parents	Single	0	Spain	0	European Mixed Race	Female	0- Exclusively heterosexual with no homosexual	45	Business
328	Condition 1	8b	8	b	50	23	Undergraduate University Degree	Living with roomates	Long Term Monogamous Relationship 1yr+	Undergraduate University Degree	United States	0	None of these define my ethnic group	Female	1- Predominantly heterosexual, only incidentally homosexual	45	Business
343	Condition 1	8b	8	b	45	48	Doctorate/PhD	Living with partner	Long Term Open Relationship 1yr+	Undergraduate University Degree	United States	0	European Mixed Race	Female	2- Predominantly heterosexual, but more than incidentally homosexual	45	Business
355	Condition 1	8b	8	b	15	27	Post Graduate University Degree	Living with partner	Long Term Monogamous Relationship 1yr+	Undergraduate University Degree	Germany	0	North Western European, British or Irish	Female	1- Predominantly heterosexual, only incidentally homosexual	45	Business
361	Condition 1	8b	8	b	50	23	Undergraduate University Degree	Living alone	Single	0	Germany	0	European Mixed Race	Female	0- Exclusively heterosexual with no homosexual	45	Business
375	Condition 1	8b	8	b	40	31	Post Graduate University Degree	Living with partner	Long Term Monogamous Relationship 1yr+	Post Graduate University Degree	Mexico	0	Other Central or South American or Mixed Race	Female	1- Predominantly heterosexual, only incidentally homosexual	45	Business
387	Condition 1	8b	8	b	20	48	Doctorate/PhD	Living with partner	Long Term Monogamous Relationship 1yr+	Doctorate/PhD	Germany	0	North Western European, British or Irish	Female	0- Exclusively heterosexual with no homosexual	45	Business
416	Condition 1	8b	8	b	50	30	Diploma	Living with partner	Long Term Monogamous Relationship 1yr+	High School	Canada	0	None of these define my ethnic group	Female	1- Predominantly heterosexual, only incidentally homosexual	45	Business
432	Condition 1	8b	8	b	25	23	Undergraduate University Degree	Living with parents	Long Term Monogamous Relationship 1yr+	Diploma	United Kingdom	0	North Western European, British or Irish	Female	2- Predominantly heterosexual, but more than incidentally homosexual	45	Business
440	Condition 1	8b	8	b	60	35	Diploma	Living with roomates	Long Term Monogamous Relationship 1yr+	High School	Canada	0	North Western European, British or Irish	Female	0- Exclusively heterosexual with no homosexual	45	Business
450	Condition 1	8b	8	b	70	42	Undergraduate University Degree	Living with partner	Long Term Monogamous Relationship 1yr+	Undergraduate University Degree	United States	0	European Mixed Race	Female	1- Predominantly heterosexual, only incidentally homosexual	45	Business
457	Condition 1	8b	8	b	20	38	Doctorate/PhD	Living with partner	Long Term Monogamous Relationship 1yr+	Doctorate/PhD	Australia	3204	North Western European, British or Irish	Female	2- Predominantly heterosexual, but more than incidentally homosexual	45	Business
460	Condition 1	8b	8	b	50	26	Undergraduate University Degree	Living alone	Single	0	United States	0	North Western European, British or Irish	Female	0- Exclusively heterosexual with no homosexual	45	Business
465	Condition 1	8b	8	b	15	20	Undergraduate University Degree	Living with parents	Single	0	Belgium	0	North African or Middle Eastern Arab	Female	0- Exclusively heterosexual with no homosexual	45	Business
486	Condition 1	8b	8	b	70	20	High School	Other	Single	0	Australia	0	North Western European, British or Irish	Female	0- Exclusively heterosexual with no homosexual	45	Business
526	Condition 1	8b	8	b	25	39	Other	Living with partner	Long Term Open Relationship 1yr+	Other	United States	0	European Mixed Race	Female	2- Predominantly heterosexual, but more than incidentally homosexual	45	Business
529	Condition 1	8b	8	b	50	25	Diploma	Living alone	Single	0	Australia	2795	Mixed Race Australian	Female	2- Predominantly heterosexual, but more than incidentally homosexual	45	Business
534	Condition 1	8b	8	b	55	19	Undergraduate University Degree	Living with parents	Short Term Monogamous Under 1yr	Undergraduate University Degree	United States	0	European Mixed Race	Female	1- Predominantly heterosexual, only incidentally homosexual	45	Business
556	Condition 1	8b	8	b	40	33	Undergraduate University Degree	Living with roomates	Long Term Monogamous Relationship 1yr+	Diploma	United States	0	European Mixed Race	Female	0- Exclusively heterosexual with no homosexual	45	Business
576	Condition 1	8b	8	b	70	44	Post Graduate University Degree	Other	Long Term Monogamous Relationship 1yr+	Post Graduate University Degree	United States	0	North Western European, British or Irish	Female	1- Predominantly heterosexual, only incidentally homosexual	45	Business
586	Condition 1	8b	8	b	30	31	Post Graduate University Degree	Other	Single	0	Portugal	0	Southern European	Female	2- Predominantly heterosexual, but more than incidentally homosexual	45	Business
589	Condition 1	8b	8	b	0	24	Undergraduate University Degree	Living with roomates	Short Term Monogamous Under 1yr	High School	United States	0	Other Asian or Mixed Race Asian	Female	1- Predominantly heterosexual, only incidentally homosexual	45	Business
596	Condition 1	8b	8	b	20	22	Other	Living with partner	Long Term Monogamous Relationship 1yr+	Other	United States	0	North Western European, British or Irish	Female	2- Predominantly heterosexual, but more than incidentally homosexual	45	Business
598	Condition 1	8b	8	b	30	22	Undergraduate University Degree	Living with parents	Long Term Monogamous Relationship 1yr+	Undergraduate University Degree	United States	0	North Western European, British or Irish	Female	2- Predominantly heterosexual, but more than incidentally homosexual	45	Business
600	Condition 1	8b	8	b	45	36	Undergraduate University Degree	Living alone	Short Term Monogamous Under 1yr	High School	Belgium	0	Southern European	Female	1- Predominantly heterosexual, only incidentally homosexual	45	Business
611	Condition 1	8b	8	b	15	33	Undergraduate University Degree	Living with partner	Long Term Monogamous Relationship 1yr+	Undergraduate University Degree	Canada	0	Native North American or First Nation	Female	1- Predominantly heterosexual, only incidentally homosexual	45	Business
631	Condition 1	8b	8	b	5	32	Post Graduate University Degree	Living alone	Single	0	United States	0	North Western European, British or Irish	Female	0- Exclusively heterosexual with no homosexual	45	Business
9	Condition 1	9b	9	b	10	26	Post Graduate University Degree	Living with roomates	Long Term Monogamous Relationship 1yr+	Diploma	Australia	4026	North Western European, British or Irish	Female	2- Predominantly heterosexual, but more than incidentally homosexual	26	Business
10	Condition 1	9b	9	b	35	22	Undergraduate University Degree	Living with roomates	Long Term Monogamous Relationship 1yr+	Post Graduate University Degree	Australia	2032	North Western European, British or Irish	Female	1- Predominantly heterosexual, only incidentally homosexual	26	Business
12	Condition 1	9b	9	b	55	23	Post Graduate University Degree	Other	Long Term Monogamous Relationship 1yr+	Undergraduate University Degree	New Zealand	0	New Zealand Peoples	Female	0- Exclusively heterosexual with no homosexual	26	Business
13	Condition 1	9b	9	b	45	18	Undergraduate University Degree	Living with parents	Single	0	Australia	2071	Chinese Asian	Female	0- Exclusively heterosexual with no homosexual	26	Business
18	Condition 1	9b	9	b	40	20	Undergraduate University Degree	Living with parents	Single	0	Australia	2042	Mixed Race Australian	Female	0- Exclusively heterosexual with no homosexual	26	Business
26	Condition 1	9b	9	b	60	33	Doctorate/PhD	Living with partner	Long Term Monogamous Relationship 1yr+	Doctorate/PhD	New Zealand	0	European Mixed Race	Female	1- Predominantly heterosexual, only incidentally homosexual	26	Business
28	Condition 1	9b	9	b	30	35	Doctorate/PhD	Living alone	Single	0	Australia	2790	North Western European, British or Irish	Female	1- Predominantly heterosexual, only incidentally homosexual	26	Business
29	Condition 1	9b	9	b	60	30	Other	Living with roomates	Single	0	United States	0	Other African or Mixed Race African	Female	1- Predominantly heterosexual, only incidentally homosexual	26	Business
51	Condition 1	9b	9	b	65	28	Post Graduate University Degree	Living with partner	Long Term Monogamous Relationship 1yr+	Post Graduate University Degree	Australia	0	Other Asian or Mixed Race Asian	Female	1- Predominantly heterosexual, only incidentally homosexual	26	Business
65	Condition 1	9b	9	b	65	45	High School	Living alone	Long Term Monogamous Relationship 1yr+	Diploma	United States	0	Southern European	Female	1- Predominantly heterosexual, only incidentally homosexual	26	Business
74	Condition 1	9b	9	b	45	27	Other	Living with partner	Long Term Monogamous Relationship 1yr+	Diploma	United States	0	South East Asian	Female	2- Predominantly heterosexual, but more than incidentally homosexual	26	Business
76	Condition 1	9b	9	b	85	35	Doctorate/PhD	Living with partner	Long Term Monogamous Relationship 1yr+	Post Graduate University Degree	Sweden	0	North Western European, British or Irish	Female	0- Exclusively heterosexual with no homosexual	26	Business
81	Condition 1	9b	9	b	50	33	Doctorate/PhD	Living alone	Single	0	Germany	0	South Eastern and Eastern European	Female	0- Exclusively heterosexual with no homosexual	26	Business
97	Condition 1	9b	9	b	50	24	Other	Living with parents	Single	0	Australia	0	Other North African or Middle Eastern	Female	1- Predominantly heterosexual, only incidentally homosexual	26	Business
103	Condition 1	9b	9	b	60	25	Undergraduate University Degree	Living with partner	Long Term Open Relationship 1yr+	Undergraduate University Degree	Australia	2009	North Western European, British or Irish	Female	1- Predominantly heterosexual, only incidentally homosexual	26	Business
124	Condition 1	9b	9	b	50	20	Undergraduate University Degree	Other	Long Term Open Relationship 1yr+	Undergraduate University Degree	Other - Southern America	0	European Mixed Race	Female	1- Predominantly heterosexual, only incidentally homosexual	26	Business
125	Condition 1	9b	9	b	70	27	Post Graduate University Degree	Living alone	Single	0	Germany	0	North Western European, British or Irish	Female	0- Exclusively heterosexual with no homosexual	26	Business
133	Condition 1	9b	9	b	60	21	Diploma	Living with roomates	Short Term Monogamous Under 1yr	Doctorate/PhD	Australia	0	None of these define my ethnic group	Female	3- Equally heterosexual and homosexual	26	Business
151	Condition 1	9b	9	b	60	25	Post Graduate University Degree	Living alone	Single	0	France	0	North Western European, British or Irish	Female	0- Exclusively heterosexual with no homosexual	26	Business
161	Condition 1	9b	9	b	60	25	Post Graduate University Degree	Living with parents	Long Term Monogamous Relationship 1yr+	Undergraduate University Degree	India	0	South East Asian	Female	1- Predominantly heterosexual, only incidentally homosexual	26	Business
166	Condition 1	9b	9	b	60	21	Undergraduate University Degree	Living with parents	Single	0	Switzerland	0	North Western European, British or Irish	Female	1- Predominantly heterosexual, only incidentally homosexual	26	Business
168	Condition 1	9b	9	b	60	29	Doctorate/PhD	Living with partner	Long Term Open Relationship 1yr+	Undergraduate University Degree	Australia	2785	North Western European, British or Irish	Female	3- Equally heterosexual and homosexual	26	Business
175	Condition 1	9b	9	b	60	21	Diploma	Living with parents	Short Term Monogamous Under 1yr	Post Graduate University Degree	Czech Republic	0	European Mixed Race	Female	1- Predominantly heterosexual, only incidentally homosexual	26	Business
194	Condition 1	9b	9	b	65	32	Diploma	Living with partner	Long Term Monogamous Relationship 1yr+	Diploma	Australia	6022	Mixed Race Australian	Female	2- Predominantly heterosexual, but more than incidentally homosexual	26	Business
205	Condition 1	9b	9	b	70	21	High School	Living with parents	Short Term Monogamous Under 1yr	High School	Slovakia	0	South Eastern and Eastern European	Female	2- Predominantly heterosexual, but more than incidentally homosexual	26	Business
221	Condition 1	9b	9	b	60	37	Post Graduate University Degree	Living alone	Single	0	Germany	0	South Eastern and Eastern European	Female	0- Exclusively heterosexual with no homosexual	26	Business
228	Condition 1	9b	9	b	80	19	Undergraduate University Degree	Living alone	Single	0	Other - East European	0	South Eastern and Eastern European	Female	0- Exclusively heterosexual with no homosexual	26	Business
229	Condition 1	9b	9	b	30	22	Undergraduate University Degree	Living with roomates	Long Term Monogamous Relationship 1yr+	Diploma	United States	0	Native American Mixed Race	Female	2- Predominantly heterosexual, but more than incidentally homosexual	26	Business
250	Condition 1	9b	9	b	35	33	Post Graduate University Degree	Living with parents	Single	0	Australia	6149	North Western European, British or Irish	Female	0- Exclusively heterosexual with no homosexual	26	Business
251	Condition 1	9b	9	b	40	25	Post Graduate University Degree	Living alone	Single	0	Slovakia	0	European Mixed Race	Female	0- Exclusively heterosexual with no homosexual	26	Business
264	Condition 1	9b	9	b	35	35	Post Graduate University Degree	Living alone	Single	0	New Zealand	0	New Zealand Peoples	Female	0- Exclusively heterosexual with no homosexual	26	Business
268	Condition 1	9b	9	b	60	19	High School	Living with parents	Single	0	United States	0	North Western European, British or Irish	Female	0- Exclusively heterosexual with no homosexual	26	Business
273	Condition 1	9b	9	b	30	42	Post Graduate University Degree	Living with partner	Long Term Monogamous Relationship 1yr+	Post Graduate University Degree	United Kingdom	0	North Western European, British or Irish	Female	0- Exclusively heterosexual with no homosexual	26	Business
280	Condition 1	9b	9	b	20	28	Post Graduate University Degree	Living with partner	Long Term Monogamous Relationship 1yr+	Diploma	South Africa	0	Southern and East Africa	Female	0- Exclusively heterosexual with no homosexual	26	Business
282	Condition 1	9b	9	b	60	43	Diploma	Living alone	Single	0	United States	0	European Mixed Race	Female	1- Predominantly heterosexual, only incidentally homosexual	26	Business
284	Condition 1	9b	9	b	60	41	Undergraduate University Degree	Living with partner	Long Term Monogamous Relationship 1yr+	Undergraduate University Degree	United States	0	Caribbean Islander	Female	0- Exclusively heterosexual with no homosexual	26	Business
290	Condition 1	9b	9	b	15	21	Undergraduate University Degree	Living with parents	Single	0	Portugal	0	Southern European	Female	0- Exclusively heterosexual with no homosexual	26	Business
294	Condition 1	9b	9	b	40	34	High School	Living with partner	Long Term Monogamous Relationship 1yr+	High School	United States	0	None of these define my ethnic group	Female	0- Exclusively heterosexual with no homosexual	26	Business
303	Condition 1	9b	9	b	55	18	High School	Living with parents	Short Term Monogamous Under 1yr	High School	Malaysia	0	Chinese Asian	Female	1- Predominantly heterosexual, only incidentally homosexual	26	Business
304	Condition 1	9b	9	b	75	43	Undergraduate University Degree	Living with partner	Long Term Monogamous Relationship 1yr+	Other	United Kingdom	0	North Western European, British or Irish	Female	0- Exclusively heterosexual with no homosexual	26	Business
311	Condition 1	9b	9	b	25	28	Undergraduate University Degree	Living alone	Single	0	Chile	0	None of these define my ethnic group	Female	1- Predominantly heterosexual, only incidentally homosexual	26	Business
315	Condition 1	9b	9	b	75	38	Undergraduate University Degree	Living with partner	Long Term Monogamous Relationship 1yr+	Undergraduate University Degree	United States	0	North Western European, British or Irish	Female	1- Predominantly heterosexual, only incidentally homosexual	26	Business
330	Condition 1	9b	9	b	20	22	Post Graduate University Degree	Living with parents	Single	0	Greece	0	Southern European	Female	0- Exclusively heterosexual with no homosexual	26	Business
334	Condition 1	9b	9	b	40	23	Other	Living with partner	Long Term Monogamous Relationship 1yr+	Post Graduate University Degree	Norway	0	North Western European, British or Irish	Female	1- Predominantly heterosexual, only incidentally homosexual	26	Business
347	Condition 1	9b	9	b	35	26	Undergraduate University Degree	Living with partner	Long Term Monogamous Relationship 1yr+	Undergraduate University Degree	United States	0	None of these define my ethnic group	Female	0- Exclusively heterosexual with no homosexual	26	Business
348	Condition 1	9b	9	b	45	29	Undergraduate University Degree	Living alone	Single	0	Finland	0	None of these define my ethnic group	Female	1- Predominantly heterosexual, only incidentally homosexual	26	Business
365	Condition 1	9b	9	b	60	27	Diploma	Living alone	Single	0	Argentina	0	South American	Female	0- Exclusively heterosexual with no homosexual	26	Business
384	Condition 1	9b	9	b	20	34	Doctorate/PhD	Living with partner	Long Term Monogamous Relationship 1yr+	Undergraduate University Degree	United States	0	North Western European, British or Irish	Female	1- Predominantly heterosexual, only incidentally homosexual	26	Business
416	Condition 1	9b	9	b	40	30	Diploma	Living with partner	Long Term Monogamous Relationship 1yr+	High School	Canada	0	None of these define my ethnic group	Female	1- Predominantly heterosexual, only incidentally homosexual	26	Business
437	Condition 1	9b	9	b	70	20	Undergraduate University Degree	Living with roomates	Single	0	United States	0	North Western European, British or Irish	Female	0- Exclusively heterosexual with no homosexual	26	Business
455	Condition 1	9b	9	b	90	43	Undergraduate University Degree	Living alone	Long Term Monogamous Relationship 1yr+	Post Graduate University Degree	United States	0	Chinese Asian	Female	0- Exclusively heterosexual with no homosexual	26	Business
459	Condition 1	9b	9	b	50	31	Diploma	Living with partner	Long Term Monogamous Relationship 1yr+	Post Graduate University Degree	United States	0	North Western European, British or Irish	Female	0- Exclusively heterosexual with no homosexual	26	Business
470	Condition 1	9b	9	b	55	27	Undergraduate University Degree	Living with partner	Long Term Monogamous Relationship 1yr+	Post Graduate University Degree	United States	0	Southern European	Female	1- Predominantly heterosexual, only incidentally homosexual	26	Business
485	Condition 1	9b	9	b	70	52	Other	Living with partner	Long Term Monogamous Relationship 1yr+	Undergraduate University Degree	United States	0	None of these define my ethnic group	Female	0- Exclusively heterosexual with no homosexual	26	Business
486	Condition 1	9b	9	b	50	20	High School	Other	Single	0	Australia	0	North Western European, British or Irish	Female	0- Exclusively heterosexual with no homosexual	26	Business
487	Condition 1	9b	9	b	15	49	Diploma	Living with parents	Single	0	Australia	2485	Mixed Race Australian	Female	0- Exclusively heterosexual with no homosexual	26	Business
492	Condition 1	9b	9	b	50	24	Post Graduate University Degree	Living with partner	Long Term Monogamous Relationship 1yr+	Post Graduate University Degree	Germany	0	North Western European, British or Irish	Female	0- Exclusively heterosexual with no homosexual	26	Business
493	Condition 1	9b	9	b	60	33	Post Graduate University Degree	Living alone	Single	0	Germany	0	European Mixed Race	Female	0- Exclusively heterosexual with no homosexual	26	Business
503	Condition 1	9b	9	b	15	18	High School	Living with roomates	Long Term Monogamous Relationship 1yr+	High School	Portugal	0	Southern European	Female	0- Exclusively heterosexual with no homosexual	26	Business
504	Condition 1	9b	9	b	60	24	Post Graduate University Degree	Living with parents	Long Term Monogamous Relationship 1yr+	High School	Other - East European	0	South Eastern and Eastern European	Female	0- Exclusively heterosexual with no homosexual	26	Business
518	Condition 1	9b	9	b	60	24	Undergraduate University Degree	Living with parents	Single	0	Mexico	0	None of these define my ethnic group	Female	1- Predominantly heterosexual, only incidentally homosexual	26	Business
533	Condition 1	9b	9	b	15	26	Post Graduate University Degree	Living alone	Short Term Monogamous Under 1yr	Undergraduate University Degree	United States	0	None of these define my ethnic group	Female	1- Predominantly heterosexual, only incidentally homosexual	26	Business
534	Condition 1	9b	9	b	40	19	Undergraduate University Degree	Living with parents	Short Term Monogamous Under 1yr	Undergraduate University Degree	United States	0	European Mixed Race	Female	1- Predominantly heterosexual, only incidentally homosexual	26	Business
535	Condition 1	9b	9	b	60	19	High School	Living with parents	Single	0	Other - Asia	0	Southern Asian	Female	1- Predominantly heterosexual, only incidentally homosexual	26	Business
540	Condition 1	9b	9	b	50	28	Post Graduate University Degree	Living alone	Long Term Monogamous Relationship 1yr+	Post Graduate University Degree	United States	0	South Eastern and Eastern European	Female	0- Exclusively heterosexual with no homosexual	26	Business
555	Condition 1	9b	9	b	55	28	Undergraduate University Degree	Living with parents	Single	0	Australia	0	Southern Asian	Female	0- Exclusively heterosexual with no homosexual	26	Business
565	Condition 1	9b	9	b	50	27	Undergraduate University Degree	Other	Long Term Monogamous Relationship 1yr+	Undergraduate University Degree	United States	0	European Mixed Race	Female	3- Equally heterosexual and homosexual	26	Business
576	Condition 1	9b	9	b	45	44	Post Graduate University Degree	Other	Long Term Monogamous Relationship 1yr+	Post Graduate University Degree	United States	0	North Western European, British or Irish	Female	1- Predominantly heterosexual, only incidentally homosexual	26	Business
578	Condition 1	9b	9	b	65	26	Post Graduate University Degree	Living alone	Long Term Monogamous Relationship 1yr+	Post Graduate University Degree	Spain	0	Southern European	Female	1- Predominantly heterosexual, only incidentally homosexual	26	Business
580	Condition 1	9b	9	b	30	29	Post Graduate University Degree	Living with partner	Long Term Monogamous Relationship 1yr+	Undergraduate University Degree	Other - Middle East	0	European Mixed Race	Female	3- Equally heterosexual and homosexual	26	Business
586	Condition 1	9b	9	b	30	31	Post Graduate University Degree	Other	Single	0	Portugal	0	Southern European	Female	2- Predominantly heterosexual, but more than incidentally homosexual	26	Business
600	Condition 1	9b	9	b	55	36	Undergraduate University Degree	Living alone	Short Term Monogamous Under 1yr	High School	Belgium	0	Southern European	Female	1- Predominantly heterosexual, only incidentally homosexual	26	Business
611	Condition 1	9b	9	b	45	33	Undergraduate University Degree	Living with partner	Long Term Monogamous Relationship 1yr+	Undergraduate University Degree	Canada	0	Native North American or First Nation	Female	1- Predominantly heterosexual, only incidentally homosexual	26	Business
612	Condition 1	9b	9	b	65	24	Post Graduate University Degree	Living with parents	Single	0	Chile	0	South American	Female	0- Exclusively heterosexual with no homosexual	26	Business
613	Condition 1	9b	9	b	70	21	Undergraduate University Degree	Living alone	Single	0	Other - East European	0	European Mixed Race	Female	3- Equally heterosexual and homosexual	26	Business
624	Condition 1	9b	9	b	60	31	Post Graduate University Degree	Living with partner	Long Term Monogamous Relationship 1yr+	Post Graduate University Degree	Other - East European	0	South Eastern and Eastern European	Female	0- Exclusively heterosexual with no homosexual	26	Business
27	Condition 1	1c	1	c	50	41	Undergraduate University Degree	Living with partner	Long Term Monogamous Relationship 1yr+	Undergraduate University Degree	United States	0	None of these define my ethnic group	Female	0- Exclusively heterosexual with no homosexual	45	Business
30	Condition 1	1c	1	c	30	31	Post Graduate University Degree	Living with partner	Long Term Monogamous Relationship 1yr+	Post Graduate University Degree	Mexico	0	Central American	Female	1- Predominantly heterosexual, only incidentally homosexual	45	Business
37	Condition 1	1c	1	c	45	29	Doctorate/PhD	Living with partner	Long Term Monogamous Relationship 1yr+	Post Graduate University Degree	Australia	0	North Western European, British or Irish	Female	0- Exclusively heterosexual with no homosexual	45	Business
90	Condition 1	1c	1	c	45	22	Undergraduate University Degree	Living with parents	Single	0	United Kingdom	0	North Western European, British or Irish	Female	1- Predominantly heterosexual, only incidentally homosexual	45	Business
102	Condition 1	1c	1	c	30	26	Undergraduate University Degree	Living alone	Single	0	Poland	0	South Eastern and Eastern European	Female	1- Predominantly heterosexual, only incidentally homosexual	45	Business
109	Condition 1	1c	1	c	0	48	Undergraduate University Degree	Living alone	Single	0	United States	0	North Western European, British or Irish	Female	1- Predominantly heterosexual, only incidentally homosexual	45	Business
153	Condition 1	1c	1	c	50	20	Undergraduate University Degree	Living alone	Long Term Monogamous Relationship 1yr+	Undergraduate University Degree	United States	0	Chinese Asian	Female	1- Predominantly heterosexual, only incidentally homosexual	45	Business
165	Condition 1	1c	1	c	45	23	Undergraduate University Degree	Living alone	Single	0	United Kingdom	0	European Mixed Race	Female	0- Exclusively heterosexual with no homosexual	45	Business
169	Condition 1	1c	1	c	55	24	Undergraduate University Degree	Other	Long Term Monogamous Relationship 1yr+	Post Graduate University Degree	Australia	0	European Mixed Race	Female	1- Predominantly heterosexual, only incidentally homosexual	45	Business
172	Condition 1	1c	1	c	45	22	Undergraduate University Degree	Living with roomates	Long Term Monogamous Relationship 1yr+	Diploma	United States	0	Chinese Asian	Female	0- Exclusively heterosexual with no homosexual	45	Business
175	Condition 1	1c	1	c	30	21	Diploma	Living with parents	Short Term Monogamous Under 1yr	Post Graduate University Degree	Czech Republic	0	European Mixed Race	Female	1- Predominantly heterosexual, only incidentally homosexual	45	Business
178	Condition 1	1c	1	c	30	22	High School	Living with partner	Short Term Monogamous Under 1yr	Undergraduate University Degree	Netherlands	0	Southern European	Female	2- Predominantly heterosexual, but more than incidentally homosexual	45	Business
179	Condition 1	1c	1	c	10	29	Undergraduate University Degree	Living with partner	Long Term Monogamous Relationship 1yr+	High School	United States	0	Native American Mixed Race	Female	3- Equally heterosexual and homosexual	45	Business
193	Condition 1	1c	1	c	30	34	Post Graduate University Degree	Living alone	Single	0	Hungary	0	South Eastern and Eastern European	Female	0- Exclusively heterosexual with no homosexual	45	Business
201	Condition 1	1c	1	c	0	22	Undergraduate University Degree	Living with parents	Single	0	Mexico	0	None of these define my ethnic group	Female	1- Predominantly heterosexual, only incidentally homosexual	45	Business
205	Condition 1	1c	1	c	60	21	High School	Living with parents	Short Term Monogamous Under 1yr	High School	Slovakia	0	South Eastern and Eastern European	Female	2- Predominantly heterosexual, but more than incidentally homosexual	45	Business
209	Condition 1	1c	1	c	35	27	Undergraduate University Degree	Living with roomates	Single	0	Germany	0	North Western European, British or Irish	Female	0- Exclusively heterosexual with no homosexual	45	Business
221	Condition 1	1c	1	c	0	37	Post Graduate University Degree	Living alone	Single	0	Germany	0	South Eastern and Eastern European	Female	0- Exclusively heterosexual with no homosexual	45	Business
228	Condition 1	1c	1	c	40	19	Undergraduate University Degree	Living alone	Single	0	Other - East European	0	South Eastern and Eastern European	Female	0- Exclusively heterosexual with no homosexual	45	Business
229	Condition 1	1c	1	c	10	22	Undergraduate University Degree	Living with roomates	Long Term Monogamous Relationship 1yr+	Diploma	United States	0	Native American Mixed Race	Female	2- Predominantly heterosexual, but more than incidentally homosexual	45	Business
230	Condition 1	1c	1	c	10	27	Undergraduate University Degree	Living with roomates	Single	0	Canada	0	North Western European, British or Irish	Female	0- Exclusively heterosexual with no homosexual	45	Business
241	Condition 1	1c	1	c	0	24	Undergraduate University Degree	Living with partner	Long Term Monogamous Relationship 1yr+	High School	Germany	0	North Western European, British or Irish	Female	1- Predominantly heterosexual, only incidentally homosexual	45	Business
249	Condition 1	1c	1	c	45	35	Undergraduate University Degree	Living with partner	Long Term Monogamous Relationship 1yr+	Other	New Zealand	0	New Zealand Peoples	Female	2- Predominantly heterosexual, but more than incidentally homosexual	45	Business
250	Condition 1	1c	1	c	55	33	Post Graduate University Degree	Living with parents	Single	0	Australia	6149	North Western European, British or Irish	Female	0- Exclusively heterosexual with no homosexual	45	Business
251	Condition 1	1c	1	c	50	25	Post Graduate University Degree	Living alone	Single	0	Slovakia	0	European Mixed Race	Female	0- Exclusively heterosexual with no homosexual	45	Business
254	Condition 1	1c	1	c	50	23	Diploma	Living with parents	Single	0	Other - East European	0	South Eastern and Eastern European	Female	1- Predominantly heterosexual, only incidentally homosexual	45	Business
262	Condition 1	1c	1	c	30	23	Undergraduate University Degree	Living alone	Single	0	Germany	0	North Western European, British or Irish	Female	1- Predominantly heterosexual, only incidentally homosexual	45	Business
269	Condition 1	1c	1	c	55	29	High School	Living with parents	Single	0	United States	no	South American	Female	1- Predominantly heterosexual, only incidentally homosexual	45	Business
279	Condition 1	1c	1	c	45	26	Undergraduate University Degree	Other	Long Term Monogamous Relationship 1yr+	Undergraduate University Degree	United States	0	Caribbean Islander	Female	0- Exclusively heterosexual with no homosexual	45	Business
280	Condition 1	1c	1	c	0	28	Post Graduate University Degree	Living with partner	Long Term Monogamous Relationship 1yr+	Diploma	South Africa	0	Southern and East Africa	Female	0- Exclusively heterosexual with no homosexual	45	Business
282	Condition 1	1c	1	c	60	43	Diploma	Living alone	Single	0	United States	0	European Mixed Race	Female	1- Predominantly heterosexual, only incidentally homosexual	45	Business
294	Condition 1	1c	1	c	15	34	High School	Living with partner	Long Term Monogamous Relationship 1yr+	High School	United States	0	None of these define my ethnic group	Female	0- Exclusively heterosexual with no homosexual	45	Business
296	Condition 1	1c	1	c	40	21	High School	Living with parents	Single	0	India	0	Southern Asian	Female	0- Exclusively heterosexual with no homosexual	45	Business
298	Condition 1	1c	1	c	60	20	Undergraduate University Degree	Living with partner	Long Term Monogamous Relationship 1yr+	Undergraduate University Degree	Other - Northern Europe	0	European Mixed Race	Female	0- Exclusively heterosexual with no homosexual	45	Business
304	Condition 1	1c	1	c	65	43	Undergraduate University Degree	Living with partner	Long Term Monogamous Relationship 1yr+	Other	United Kingdom	0	North Western European, British or Irish	Female	0- Exclusively heterosexual with no homosexual	45	Business
318	Condition 1	1c	1	c	55	24	Undergraduate University Degree	Living with partner	Long Term Monogamous Relationship 1yr+	Undergraduate University Degree	United States	0	North Western European, British or Irish	Female	0- Exclusively heterosexual with no homosexual, 1- Predominantly heterosexual, only incidentally homosexual	45	Business
338	Condition 1	1c	1	c	10	30	High School	Living with partner	Long Term Monogamous Relationship 1yr+	Undergraduate University Degree	United States	0	None of these define my ethnic group	Female	0- Exclusively heterosexual with no homosexual	45	Business
350	Condition 1	1c	1	c	45	69	High School	Living alone	Single	0	United States	0	None of these define my ethnic group	Female	0- Exclusively heterosexual with no homosexual	45	Business
359	Condition 1	1c	1	c	40	37	Post Graduate University Degree	Living with partner	Long Term Monogamous Relationship 1yr+	Other	United States	0	North Western European, British or Irish	Female	2- Predominantly heterosexual, but more than incidentally homosexual	45	Business
369	Condition 1	1c	1	c	60	18	High School	Living with parents	Short Term Open Relationship Under 1yr	High School	United Kingdom	0	North Western European, British or Irish	Female	3- Equally heterosexual and homosexual	45	Business
374	Condition 1	1c	1	c	25	31	Diploma	Living with partner	Long Term Open Relationship 1yr+	Diploma	United States	0	North Western European, British or Irish	Female	0- Exclusively heterosexual with no homosexual	45	Business
393	Condition 1	1c	1	c	30	24	High School	Living with partner	Long Term Monogamous Relationship 1yr+	High School	United Kingdom	0	None of these define my ethnic group	Female	0- Exclusively heterosexual with no homosexual	45	Business
396	Condition 1	1c	1	c	55	64	Undergraduate University Degree	Living with partner	Long Term Monogamous Relationship 1yr+	Post Graduate University Degree	United States	0	European Mixed Race	Female	0- Exclusively heterosexual with no homosexual	45	Business
398	Condition 1	1c	1	c	55	43	Other	Other	Single	0	Norway	0	European Mixed Race	Female	0- Exclusively heterosexual with no homosexual	45	Business
435	Condition 1	1c	1	c	30	34	Diploma	Living with partner	Long Term Monogamous Relationship 1yr+	High School	Canada	0	North Western European, British or Irish	Female	1- Predominantly heterosexual, only incidentally homosexual	45	Business
440	Condition 1	1c	1	c	50	35	Diploma	Living with roomates	Long Term Monogamous Relationship 1yr+	High School	Canada	0	North Western European, British or Irish	Female	0- Exclusively heterosexual with no homosexual	45	Business
450	Condition 1	1c	1	c	60	42	Undergraduate University Degree	Living with partner	Long Term Monogamous Relationship 1yr+	Undergraduate University Degree	United States	0	European Mixed Race	Female	1- Predominantly heterosexual, only incidentally homosexual	45	Business
451	Condition 1	1c	1	c	10	45	Diploma	Living alone	Long Term Monogamous Relationship 1yr+	Undergraduate University Degree	United States	0	North Western European, British or Irish	Female	1- Predominantly heterosexual, only incidentally homosexual	45	Business
457	Condition 1	1c	1	c	35	38	Doctorate/PhD	Living with partner	Long Term Monogamous Relationship 1yr+	Doctorate/PhD	Australia	3204	North Western European, British or Irish	Female	2- Predominantly heterosexual, but more than incidentally homosexual	45	Business
465	Condition 1	1c	1	c	10	20	Undergraduate University Degree	Living with parents	Single	0	Belgium	0	North African or Middle Eastern Arab	Female	0- Exclusively heterosexual with no homosexual	45	Business
475	Condition 1	1c	1	c	15	28	Post Graduate University Degree	Living with partner	Long Term Monogamous Relationship 1yr+	Doctorate/PhD	United States	0	None of these define my ethnic group	Female	1- Predominantly heterosexual, only incidentally homosexual	45	Business
496	Condition 1	1c	1	c	45	31	Post Graduate University Degree	Living with partner	Long Term Monogamous Relationship 1yr+	High School	Portugal	0	Southern European	Female	0- Exclusively heterosexual with no homosexual	45	Business
518	Condition 1	1c	1	c	50	24	Undergraduate University Degree	Living with parents	Single	0	Mexico	0	None of these define my ethnic group	Female	1- Predominantly heterosexual, only incidentally homosexual	45	Business
523	Condition 1	1c	1	c	30	22	Undergraduate University Degree	Living with parents	Short Term Monogamous Under 1yr	Diploma	Ireland	0	North Western European, British or Irish	Female	1- Predominantly heterosexual, only incidentally homosexual	45	Business
529	Condition 1	1c	1	c	20	25	Diploma	Living alone	Single	0	Australia	2795	Mixed Race Australian	Female	2- Predominantly heterosexual, but more than incidentally homosexual	45	Business
531	Condition 1	1c	1	c	35	32	Other	Living with partner	Long Term Monogamous Relationship 1yr+	Other	United States	0	None of these define my ethnic group	Female	3- Equally heterosexual and homosexual	45	Business
533	Condition 1	1c	1	c	5	26	Post Graduate University Degree	Living alone	Short Term Monogamous Under 1yr	Undergraduate University Degree	United States	0	None of these define my ethnic group	Female	1- Predominantly heterosexual, only incidentally homosexual	45	Business
534	Condition 1	1c	1	c	20	19	Undergraduate University Degree	Living with parents	Short Term Monogamous Under 1yr	Undergraduate University Degree	United States	0	European Mixed Race	Female	1- Predominantly heterosexual, only incidentally homosexual	45	Business
535	Condition 1	1c	1	c	35	19	High School	Living with parents	Single	0	Other - Asia	0	Southern Asian	Female	1- Predominantly heterosexual, only incidentally homosexual	45	Business
565	Condition 1	1c	1	c	60	27	Undergraduate University Degree	Other	Long Term Monogamous Relationship 1yr+	Undergraduate University Degree	United States	0	European Mixed Race	Female	3- Equally heterosexual and homosexual	45	Business
596	Condition 1	1c	1	c	10	22	Other	Living with partner	Long Term Monogamous Relationship 1yr+	Other	United States	0	North Western European, British or Irish	Female	2- Predominantly heterosexual, but more than incidentally homosexual	45	Business
599	Condition 1	1c	1	c	20	44	Other	Living alone	Single	0	Canada	0	North Western European, British or Irish	Female	1- Predominantly heterosexual, only incidentally homosexual	45	Business
605	Condition 1	1c	1	c	10	61	Post Graduate University Degree	Living with roomates	Single	0	Australia	2614	North Western European, British or Irish	Female	1- Predominantly heterosexual, only incidentally homosexual	45	Business
624	Condition 1	1c	1	c	60	31	Post Graduate University Degree	Living with partner	Long Term Monogamous Relationship 1yr+	Post Graduate University Degree	Other - East European	0	South Eastern and Eastern European	Female	0- Exclusively heterosexual with no homosexual	45	Business
12	Condition 1	2c	2	c	5	23	Post Graduate University Degree	Other	Long Term Monogamous Relationship 1yr+	Undergraduate University Degree	New Zealand	0	New Zealand Peoples	Female	0- Exclusively heterosexual with no homosexual	42	Business
13	Condition 1	2c	2	c	40	18	Undergraduate University Degree	Living with parents	Single	0	Australia	2071	Chinese Asian	Female	0- Exclusively heterosexual with no homosexual	42	Business
28	Condition 1	2c	2	c	45	35	Doctorate/PhD	Living alone	Single	0	Australia	2790	North Western European, British or Irish	Female	1- Predominantly heterosexual, only incidentally homosexual	42	Business
30	Condition 1	2c	2	c	40	31	Post Graduate University Degree	Living with partner	Long Term Monogamous Relationship 1yr+	Post Graduate University Degree	Mexico	0	Central American	Female	1- Predominantly heterosexual, only incidentally homosexual	42	Business
34	Condition 1	2c	2	c	50	22	Diploma	Living with partner	Long Term Open Relationship 1yr+	Diploma	United States	0	European Mixed Race	Female	2- Predominantly heterosexual, but more than incidentally homosexual	42	Business
35	Condition 1	2c	2	c	15	30	Diploma	Living with partner	Long Term Monogamous Relationship 1yr+	Diploma	United States	0	European Mixed Race	Female	0- Exclusively heterosexual with no homosexual	42	Business
38	Condition 1	2c	2	c	75	46	Undergraduate University Degree	Living with partner	Long Term Monogamous Relationship 1yr+	Post Graduate University Degree	New Zealand	0	European Mixed Race	Female	2- Predominantly heterosexual, but more than incidentally homosexual	42	Business
44	Condition 1	2c	2	c	55	33	Doctorate/PhD	Living alone	Single	0	Australia	0	Chinese Asian	Female	0- Exclusively heterosexual with no homosexual	42	Business
51	Condition 1	2c	2	c	30	28	Post Graduate University Degree	Living with partner	Long Term Monogamous Relationship 1yr+	Post Graduate University Degree	Australia	0	Other Asian or Mixed Race Asian	Female	1- Predominantly heterosexual, only incidentally homosexual	42	Business
73	Condition 1	2c	2	c	40	37	Diploma	Living alone	Single	0	Australia	3429	North Western European, British or Irish	Female	2- Predominantly heterosexual, but more than incidentally homosexual	42	Business
76	Condition 1	2c	2	c	65	35	Doctorate/PhD	Living with partner	Long Term Monogamous Relationship 1yr+	Post Graduate University Degree	Sweden	0	North Western European, British or Irish	Female	0- Exclusively heterosexual with no homosexual	42	Business
81	Condition 1	2c	2	c	35	33	Doctorate/PhD	Living alone	Single	0	Germany	0	South Eastern and Eastern European	Female	0- Exclusively heterosexual with no homosexual	42	Business
102	Condition 1	2c	2	c	20	26	Undergraduate University Degree	Living alone	Single	0	Poland	0	South Eastern and Eastern European	Female	1- Predominantly heterosexual, only incidentally homosexual	42	Business
111	Condition 1	2c	2	c	50	23	Undergraduate University Degree	Living with parents	Short Term Open Relationship Under 1yr	Undergraduate University Degree	Australia	2230	North African or Middle Eastern Arab	Female	0- Exclusively heterosexual with no homosexual	42	Business
117	Condition 1	2c	2	c	20	86	Undergraduate University Degree	Living alone	Long Term Monogamous Relationship 1yr+	Other	United States	0	Native North American or First Nation	Female	0- Exclusively heterosexual with no homosexual	42	Business
121	Condition 1	2c	2	c	30	23	Post Graduate University Degree	Living with roomates	Single	0	South Africa	0	None of these define my ethnic group	Female	0- Exclusively heterosexual with no homosexual	42	Business
140	Condition 1	2c	2	c	5	19	Undergraduate University Degree	Other	Single	0	Australia	2601	Mixed Race Australian	Female	1- Predominantly heterosexual, only incidentally homosexual	42	Business
144	Condition 1	2c	2	c	40	19	Undergraduate University Degree	Living with parents	Single	0	Australia	0	Mixed Race Australian	Female	0- Exclusively heterosexual with no homosexual	42	Business
145	Condition 1	2c	2	c	10	22	Undergraduate University Degree	Living with parents	Single	0	Australia	0	North Western European, British or Irish	Female	0- Exclusively heterosexual with no homosexual	42	Business
149	Condition 1	2c	2	c	35	23	Post Graduate University Degree	Living with roomates	Long Term Monogamous Relationship 1yr+	Post Graduate University Degree	Australia	0	North Western European, British or Irish	Female	1- Predominantly heterosexual, only incidentally homosexual	42	Business
150	Condition 1	2c	2	c	20	19	Undergraduate University Degree	Living with parents	Single	0	Australia	0	Chinese Asian	Female	0- Exclusively heterosexual with no homosexual	42	Business
155	Condition 1	2c	2	c	60	19	High School	Living with parents	Single	0	Australia	0	North Western European, British or Irish	Female	0- Exclusively heterosexual with no homosexual	42	Business
165	Condition 1	2c	2	c	30	23	Undergraduate University Degree	Living alone	Single	0	United Kingdom	0	European Mixed Race	Female	0- Exclusively heterosexual with no homosexual	42	Business
166	Condition 1	2c	2	c	50	21	Undergraduate University Degree	Living with parents	Single	0	Switzerland	0	North Western European, British or Irish	Female	1- Predominantly heterosexual, only incidentally homosexual	42	Business
177	Condition 1	2c	2	c	40	18	Undergraduate University Degree	Other	Single	0	Australia	2031	Mixed Race Australian	Female	1- Predominantly heterosexual, only incidentally homosexual	42	Business
179	Condition 1	2c	2	c	15	29	Undergraduate University Degree	Living with partner	Long Term Monogamous Relationship 1yr+	High School	United States	0	Native American Mixed Race	Female	3- Equally heterosexual and homosexual	42	Business
197	Condition 1	2c	2	c	70	35	Diploma	Living with partner	Long Term Monogamous Relationship 1yr+	Diploma	Finland	0	North Western European, British or Irish	Female	2- Predominantly heterosexual, but more than incidentally homosexual	42	Business
210	Condition 1	2c	2	c	50	18	Undergraduate University Degree	Living with roomates	Single	0	Australia	4343	North Western European, British or Irish	Female	0- Exclusively heterosexual with no homosexual, 1- Predominantly heterosexual, only incidentally homosexual	42	Business
223	Condition 1	2c	2	c	0	22	Undergraduate University Degree	Living with parents	Single	0	Greece	0	Southern European	Female	0- Exclusively heterosexual with no homosexual	42	Business
226	Condition 1	2c	2	c	25	33	Doctorate/PhD	Living with roomates	Short Term Monogamous Under 1yr	Undergraduate University Degree	Australia	2042	Other Asian or Mixed Race Asian	Female	0- Exclusively heterosexual with no homosexual	42	Business
243	Condition 1	2c	2	c	40	23	Diploma	Living with partner	Long Term Monogamous Relationship 1yr+	Diploma	Australia	0	European Mixed Race	Female	1- Predominantly heterosexual, only incidentally homosexual	42	Business
253	Condition 1	2c	2	c	35	35	Post Graduate University Degree	Living alone	Single	0	United Kingdom	0	North Western European, British or Irish	Female	0- Exclusively heterosexual with no homosexual	42	Business
263	Condition 1	2c	2	c	60	28	Diploma	Living with partner	Long Term Monogamous Relationship 1yr+	Other	Germany	0	North Western European, British or Irish	Female	1- Predominantly heterosexual, only incidentally homosexual	42	Business
268	Condition 1	2c	2	c	25	19	High School	Living with parents	Single	0	United States	0	North Western European, British or Irish	Female	0- Exclusively heterosexual with no homosexual	42	Business
273	Condition 1	2c	2	c	30	42	Post Graduate University Degree	Living with partner	Long Term Monogamous Relationship 1yr+	Post Graduate University Degree	United Kingdom	0	North Western European, British or Irish	Female	0- Exclusively heterosexual with no homosexual	42	Business
282	Condition 1	2c	2	c	35	43	Diploma	Living alone	Single	0	United States	0	European Mixed Race	Female	1- Predominantly heterosexual, only incidentally homosexual	42	Business
296	Condition 1	2c	2	c	40	21	High School	Living with parents	Single	0	India	0	Southern Asian	Female	0- Exclusively heterosexual with no homosexual	42	Business
304	Condition 1	2c	2	c	55	43	Undergraduate University Degree	Living with partner	Long Term Monogamous Relationship 1yr+	Other	United Kingdom	0	North Western European, British or Irish	Female	0- Exclusively heterosexual with no homosexual	42	Business
350	Condition 1	2c	2	c	60	69	High School	Living alone	Single	0	United States	0	None of these define my ethnic group	Female	0- Exclusively heterosexual with no homosexual	42	Business
355	Condition 1	2c	2	c	5	27	Post Graduate University Degree	Living with partner	Long Term Monogamous Relationship 1yr+	Undergraduate University Degree	Germany	0	North Western European, British or Irish	Female	1- Predominantly heterosexual, only incidentally homosexual	42	Business
359	Condition 1	2c	2	c	70	37	Post Graduate University Degree	Living with partner	Long Term Monogamous Relationship 1yr+	Other	United States	0	North Western European, British or Irish	Female	2- Predominantly heterosexual, but more than incidentally homosexual	42	Business
363	Condition 1	2c	2	c	30	49	Diploma	Living with partner	Long Term Monogamous Relationship 1yr+	Post Graduate University Degree	United States	0	European Mixed Race	Female	1- Predominantly heterosexual, only incidentally homosexual	42	Business
365	Condition 1	2c	2	c	45	27	Diploma	Living alone	Single	0	Argentina	0	South American	Female	0- Exclusively heterosexual with no homosexual	42	Business
368	Condition 1	2c	2	c	45	37	Other	Living with partner	Long Term Monogamous Relationship 1yr+	Other	Canada	0	North Western European, British or Irish	Female	1- Predominantly heterosexual, only incidentally homosexual	42	Business
369	Condition 1	2c	2	c	25	18	High School	Living with parents	Short Term Open Relationship Under 1yr	High School	United Kingdom	0	North Western European, British or Irish	Female	3- Equally heterosexual and homosexual	42	Business
372	Condition 1	2c	2	c	50	41	Undergraduate University Degree	Living with partner	Long Term Open Relationship 1yr+	Undergraduate University Degree	United States	0	None of these define my ethnic group	Female	0- Exclusively heterosexual with no homosexual	42	Business
380	Condition 1	2c	2	c	45	19	High School	Living with parents	Single	0	South Africa	0	North Western European, British or Irish	Female	0- Exclusively heterosexual with no homosexual	42	Business
381	Condition 1	2c	2	c	45	42	High School	Living with partner	Long Term Monogamous Relationship 1yr+	High School	United States	0	European Mixed Race	Female	1- Predominantly heterosexual, only incidentally homosexual	42	Business
386	Condition 1	2c	2	c	65	25	Undergraduate University Degree	Living alone	Long Term Open Relationship 1yr+	Undergraduate University Degree	United States	0	European Mixed Race	Female	1- Predominantly heterosexual, only incidentally homosexual	42	Business
387	Condition 1	2c	2	c	10	48	Doctorate/PhD	Living with partner	Long Term Monogamous Relationship 1yr+	Doctorate/PhD	Germany	0	North Western European, British or Irish	Female	0- Exclusively heterosexual with no homosexual	42	Business
393	Condition 1	2c	2	c	30	24	High School	Living with partner	Long Term Monogamous Relationship 1yr+	High School	United Kingdom	0	None of these define my ethnic group	Female	0- Exclusively heterosexual with no homosexual	42	Business
396	Condition 1	2c	2	c	40	64	Undergraduate University Degree	Living with partner	Long Term Monogamous Relationship 1yr+	Post Graduate University Degree	United States	0	European Mixed Race	Female	0- Exclusively heterosexual with no homosexual	42	Business
398	Condition 1	2c	2	c	35	43	Other	Other	Single	0	Norway	0	European Mixed Race	Female	0- Exclusively heterosexual with no homosexual	42	Business
432	Condition 1	2c	2	c	30	23	Undergraduate University Degree	Living with parents	Long Term Monogamous Relationship 1yr+	Diploma	United Kingdom	0	North Western European, British or Irish	Female	2- Predominantly heterosexual, but more than incidentally homosexual	42	Business
435	Condition 1	2c	2	c	25	34	Diploma	Living with partner	Long Term Monogamous Relationship 1yr+	High School	Canada	0	North Western European, British or Irish	Female	1- Predominantly heterosexual, only incidentally homosexual	42	Business
437	Condition 1	2c	2	c	35	20	Undergraduate University Degree	Living with roomates	Single	0	United States	0	North Western European, British or Irish	Female	0- Exclusively heterosexual with no homosexual	42	Business
451	Condition 1	2c	2	c	10	45	Diploma	Living alone	Long Term Monogamous Relationship 1yr+	Undergraduate University Degree	United States	0	North Western European, British or Irish	Female	1- Predominantly heterosexual, only incidentally homosexual	42	Business
459	Condition 1	2c	2	c	35	31	Diploma	Living with partner	Long Term Monogamous Relationship 1yr+	Post Graduate University Degree	United States	0	North Western European, British or Irish	Female	0- Exclusively heterosexual with no homosexual	42	Business
470	Condition 1	2c	2	c	55	27	Undergraduate University Degree	Living with partner	Long Term Monogamous Relationship 1yr+	Post Graduate University Degree	United States	0	Southern European	Female	1- Predominantly heterosexual, only incidentally homosexual	42	Business
477	Condition 1	2c	2	c	15	27	Undergraduate University Degree	Living with partner	Long Term Monogamous Relationship 1yr+	High School	Canada	0	South American	Female	0- Exclusively heterosexual with no homosexual	42	Business
485	Condition 1	2c	2	c	25	52	Other	Living with partner	Long Term Monogamous Relationship 1yr+	Undergraduate University Degree	United States	0	None of these define my ethnic group	Female	0- Exclusively heterosexual with no homosexual	42	Business
493	Condition 1	2c	2	c	35	33	Post Graduate University Degree	Living alone	Single	0	Germany	0	European Mixed Race	Female	0- Exclusively heterosexual with no homosexual	42	Business
498	Condition 1	2c	2	c	55	25	Undergraduate University Degree	Living with roomates	Single	0	United Kingdom	0	None of these define my ethnic group	Female	0- Exclusively heterosexual with no homosexual, 1- Predominantly heterosexual, only incidentally homosexual	42	Business
504	Condition 1	2c	2	c	55	24	Post Graduate University Degree	Living with parents	Long Term Monogamous Relationship 1yr+	High School	Other - East European	0	South Eastern and Eastern European	Female	0- Exclusively heterosexual with no homosexual	42	Business
518	Condition 1	2c	2	c	50	24	Undergraduate University Degree	Living with parents	Single	0	Mexico	0	None of these define my ethnic group	Female	1- Predominantly heterosexual, only incidentally homosexual	42	Business
519	Condition 1	2c	2	c	40	22	Undergraduate University Degree	Living with partner	Long Term Monogamous Relationship 1yr+	Post Graduate University Degree	Other - East European	0	South Eastern and Eastern European	Female	1- Predominantly heterosexual, only incidentally homosexual	42	Business
525	Condition 1	2c	2	c	60	32	Undergraduate University Degree	Living with roomates	Single	0	New Zealand	0	New Zealand Peoples	Female	1- Predominantly heterosexual, only incidentally homosexual	42	Business
529	Condition 1	2c	2	c	20	25	Diploma	Living alone	Single	0	Australia	2795	Mixed Race Australian	Female	2- Predominantly heterosexual, but more than incidentally homosexual	42	Business
531	Condition 1	2c	2	c	25	32	Other	Living with partner	Long Term Monogamous Relationship 1yr+	Other	United States	0	None of these define my ethnic group	Female	3- Equally heterosexual and homosexual	42	Business
543	Condition 1	2c	2	c	15	28	Post Graduate University Degree	Living alone	Long Term Open Relationship 1yr+	Undergraduate University Degree	Greece	0	Southern European	Female	1- Predominantly heterosexual, only incidentally homosexual	42	Business
550	Condition 1	2c	2	c	5	18	Diploma	Living alone	Single	0	United States	0	Other African or Mixed Race African	Female	2- Predominantly heterosexual, but more than incidentally homosexual	42	Business
555	Condition 1	2c	2	c	45	28	Undergraduate University Degree	Living with parents	Single	0	Australia	0	Southern Asian	Female	0- Exclusively heterosexual with no homosexual	42	Business
565	Condition 1	2c	2	c	50	27	Undergraduate University Degree	Other	Long Term Monogamous Relationship 1yr+	Undergraduate University Degree	United States	0	European Mixed Race	Female	3- Equally heterosexual and homosexual	42	Business
576	Condition 1	2c	2	c	65	44	Post Graduate University Degree	Other	Long Term Monogamous Relationship 1yr+	Post Graduate University Degree	United States	0	North Western European, British or Irish	Female	1- Predominantly heterosexual, only incidentally homosexual	42	Business
580	Condition 1	2c	2	c	35	29	Post Graduate University Degree	Living with partner	Long Term Monogamous Relationship 1yr+	Undergraduate University Degree	Other - Middle East	0	European Mixed Race	Female	3- Equally heterosexual and homosexual	42	Business
585	Condition 1	2c	2	c	60	25	Diploma	Living with parents	Single	0	United States	0	European Mixed Race	Female	1- Predominantly heterosexual, only incidentally homosexual	42	Business
596	Condition 1	2c	2	c	10	22	Other	Living with partner	Long Term Monogamous Relationship 1yr+	Other	United States	0	North Western European, British or Irish	Female	2- Predominantly heterosexual, but more than incidentally homosexual	42	Business
604	Condition 1	2c	2	c	70	23	Undergraduate University Degree	Living with roomates	Single	0	Australia	0	North Western European, British or Irish	Female	0- Exclusively heterosexual with no homosexual	42	Business
612	Condition 1	2c	2	c	45	24	Post Graduate University Degree	Living with parents	Single	0	Chile	0	South American	Female	0- Exclusively heterosexual with no homosexual	42	Business
616	Condition 1	2c	2	c	100	22	Undergraduate University Degree	Living with roomates	Single	0	Canada	0	North Western European, British or Irish	Female	1- Predominantly heterosexual, only incidentally homosexual	42	Business
621	Condition 1	2c	2	c	0	28	Doctorate/PhD	Living with partner	Long Term Monogamous Relationship 1yr+	Post Graduate University Degree	Australia	0	Other North-East Asian	Female	1- Predominantly heterosexual, only incidentally homosexual	42	Business
630	Condition 1	2c	2	c	30	23	Undergraduate University Degree	Living with roomates	Short Term Monogamous Under 1yr	Undergraduate University Degree	Canada	0	North Western European, British or Irish	Female	1- Predominantly heterosexual, only incidentally homosexual	42	Business
32	Condition 1	7c	7	c	70	46	Diploma	Living with partner	Long Term Monogamous Relationship 1yr+	Post Graduate University Degree	Australia	2000	Australian Aboriginal or Torres Straights	Female	0- Exclusively heterosexual with no homosexual	30	Business
44	Condition 1	7c	7	c	80	33	Doctorate/PhD	Living alone	Single	0	Australia	0	Chinese Asian	Female	0- Exclusively heterosexual with no homosexual	30	Business
50	Condition 1	7c	7	c	55	27	Undergraduate University Degree	Living alone	Short Term Monogamous Under 1yr	Undergraduate University Degree	United Kingdom	0	North Western European, British or Irish	Female	0- Exclusively heterosexual with no homosexual	30	Business
51	Condition 1	7c	7	c	25	28	Post Graduate University Degree	Living with partner	Long Term Monogamous Relationship 1yr+	Post Graduate University Degree	Australia	0	Other Asian or Mixed Race Asian	Female	1- Predominantly heterosexual, only incidentally homosexual	30	Business
60	Condition 1	7c	7	c	70	23	Post Graduate University Degree	Living with partner	Long Term Monogamous Relationship 1yr+	Post Graduate University Degree	South Africa	0	European Mixed Race	Female	1- Predominantly heterosexual, only incidentally homosexual	30	Business
75	Condition 1	7c	7	c	55	21	Undergraduate University Degree	Living with parents	Single	0	Australia	0	North Western European, British or Irish	Female	0- Exclusively heterosexual with no homosexual	30	Business
76	Condition 1	7c	7	c	60	35	Doctorate/PhD	Living with partner	Long Term Monogamous Relationship 1yr+	Post Graduate University Degree	Sweden	0	North Western European, British or Irish	Female	0- Exclusively heterosexual with no homosexual	30	Business
90	Condition 1	7c	7	c	95	22	Undergraduate University Degree	Living with parents	Single	0	United Kingdom	0	North Western European, British or Irish	Female	1- Predominantly heterosexual, only incidentally homosexual	30	Business
117	Condition 1	7c	7	c	70	86	Undergraduate University Degree	Living alone	Long Term Monogamous Relationship 1yr+	Other	United States	0	Native North American or First Nation	Female	0- Exclusively heterosexual with no homosexual	30	Business
120	Condition 1	7c	7	c	15	29	Diploma	Living with roomates	Single	0	Australia	0	None of these define my ethnic group	Female	2- Predominantly heterosexual, but more than incidentally homosexual	30	Business
124	Condition 1	7c	7	c	50	20	Undergraduate University Degree	Other	Long Term Open Relationship 1yr+	Undergraduate University Degree	Other - Southern America	0	European Mixed Race	Female	1- Predominantly heterosexual, only incidentally homosexual	30	Business
145	Condition 1	7c	7	c	60	22	Undergraduate University Degree	Living with parents	Single	0	Australia	0	North Western European, British or Irish	Female	0- Exclusively heterosexual with no homosexual	30	Business
149	Condition 1	7c	7	c	50	23	Post Graduate University Degree	Living with roomates	Long Term Monogamous Relationship 1yr+	Post Graduate University Degree	Australia	0	North Western European, British or Irish	Female	1- Predominantly heterosexual, only incidentally homosexual	30	Business
164	Condition 1	7c	7	c	35	27	Post Graduate University Degree	Living with parents	Single	0	Australia	3142	North Western European, British or Irish	Female	0- Exclusively heterosexual with no homosexual	30	Business
166	Condition 1	7c	7	c	60	21	Undergraduate University Degree	Living with parents	Single	0	Switzerland	0	North Western European, British or Irish	Female	1- Predominantly heterosexual, only incidentally homosexual	30	Business
169	Condition 1	7c	7	c	75	24	Undergraduate University Degree	Other	Long Term Monogamous Relationship 1yr+	Post Graduate University Degree	Australia	0	European Mixed Race	Female	1- Predominantly heterosexual, only incidentally homosexual	30	Business
177	Condition 1	7c	7	c	60	18	Undergraduate University Degree	Other	Single	0	Australia	2031	Mixed Race Australian	Female	1- Predominantly heterosexual, only incidentally homosexual	30	Business
179	Condition 1	7c	7	c	40	29	Undergraduate University Degree	Living with partner	Long Term Monogamous Relationship 1yr+	High School	United States	0	Native American Mixed Race	Female	3- Equally heterosexual and homosexual	30	Business
199	Condition 1	7c	7	c	60	34	Diploma	Living with partner	Long Term Monogamous Relationship 1yr+	Post Graduate University Degree	United Kingdom	0	South Eastern and Eastern European	Female	0- Exclusively heterosexual with no homosexual	30	Business
206	Condition 1	7c	7	c	70	19	Undergraduate University Degree	Living with parents	Long Term Monogamous Relationship 1yr+	High School	United Kingdom	0	None of these define my ethnic group	Female	0- Exclusively heterosexual with no homosexual	30	Business
221	Condition 1	7c	7	c	60	37	Post Graduate University Degree	Living alone	Single	0	Germany	0	South Eastern and Eastern European	Female	0- Exclusively heterosexual with no homosexual	30	Business
236	Condition 1	7c	7	c	55	26	Undergraduate University Degree	Living alone	Single	0	Japan	0	Native American Mixed Race	Female	0- Exclusively heterosexual with no homosexual	30	Business
253	Condition 1	7c	7	c	80	35	Post Graduate University Degree	Living alone	Single	0	United Kingdom	0	North Western European, British or Irish	Female	0- Exclusively heterosexual with no homosexual	30	Business
263	Condition 1	7c	7	c	80	28	Diploma	Living with partner	Long Term Monogamous Relationship 1yr+	Other	Germany	0	North Western European, British or Irish	Female	1- Predominantly heterosexual, only incidentally homosexual	30	Business
264	Condition 1	7c	7	c	55	35	Post Graduate University Degree	Living alone	Single	0	New Zealand	0	New Zealand Peoples	Female	0- Exclusively heterosexual with no homosexual	30	Business
269	Condition 1	7c	7	c	60	29	High School	Living with parents	Single	0	United States	no	South American	Female	1- Predominantly heterosexual, only incidentally homosexual	30	Business
270	Condition 1	7c	7	c	55	23	Post Graduate University Degree	Living with roomates	Single	0	United Kingdom	0	North Western European, British or Irish	Female	1- Predominantly heterosexual, only incidentally homosexual	30	Business
275	Condition 1	7c	7	c	90	29	Undergraduate University Degree	Living with parents	Single	0	United States	0	Southern European	Female	0- Exclusively heterosexual with no homosexual	30	Business
294	Condition 1	7c	7	c	30	34	High School	Living with partner	Long Term Monogamous Relationship 1yr+	High School	United States	0	None of these define my ethnic group	Female	0- Exclusively heterosexual with no homosexual	30	Business
303	Condition 1	7c	7	c	55	18	High School	Living with parents	Short Term Monogamous Under 1yr	High School	Malaysia	0	Chinese Asian	Female	1- Predominantly heterosexual, only incidentally homosexual	30	Business
334	Condition 1	7c	7	c	45	23	Other	Living with partner	Long Term Monogamous Relationship 1yr+	Post Graduate University Degree	Norway	0	North Western European, British or Irish	Female	1- Predominantly heterosexual, only incidentally homosexual	30	Business
335	Condition 1	7c	7	c	60	24	Diploma	Living with parents	Single	0	Ireland	0	North Western European, British or Irish	Female	2- Predominantly heterosexual, but more than incidentally homosexual	30	Business
337	Condition 1	7c	7	c	65	59	Undergraduate University Degree	Living alone	Single	0	United States	0	North Western European, British or Irish	Female	1- Predominantly heterosexual, only incidentally homosexual	30	Business
348	Condition 1	7c	7	c	90	29	Undergraduate University Degree	Living alone	Single	0	Finland	0	None of these define my ethnic group	Female	1- Predominantly heterosexual, only incidentally homosexual	30	Business
359	Condition 1	7c	7	c	75	37	Post Graduate University Degree	Living with partner	Long Term Monogamous Relationship 1yr+	Other	United States	0	North Western European, British or Irish	Female	2- Predominantly heterosexual, but more than incidentally homosexual	30	Business
360	Condition 1	7c	7	c	65	26	Undergraduate University Degree	Living with partner	Long Term Monogamous Relationship 1yr+	Undergraduate University Degree	United States	0	Native American Mixed Race	Female	0- Exclusively heterosexual with no homosexual	30	Business
368	Condition 1	7c	7	c	30	37	Other	Living with partner	Long Term Monogamous Relationship 1yr+	Other	Canada	0	North Western European, British or Irish	Female	1- Predominantly heterosexual, only incidentally homosexual	30	Business
372	Condition 1	7c	7	c	65	41	Undergraduate University Degree	Living with partner	Long Term Open Relationship 1yr+	Undergraduate University Degree	United States	0	None of these define my ethnic group	Female	0- Exclusively heterosexual with no homosexual	30	Business
378	Condition 1	7c	7	c	55	30	Undergraduate University Degree	Living with partner	Long Term Monogamous Relationship 1yr+	Diploma	United States	0	None of these define my ethnic group	Female	0- Exclusively heterosexual with no homosexual	30	Business
381	Condition 1	7c	7	c	85	42	High School	Living with partner	Long Term Monogamous Relationship 1yr+	High School	United States	0	European Mixed Race	Female	1- Predominantly heterosexual, only incidentally homosexual	30	Business
397	Condition 1	7c	7	c	60	40	Post Graduate University Degree	Living with partner	Long Term Monogamous Relationship 1yr+	Undergraduate University Degree	United States	0	Native North American or First Nation	Female	1- Predominantly heterosexual, only incidentally homosexual	30	Business
432	Condition 1	7c	7	c	80	23	Undergraduate University Degree	Living with parents	Long Term Monogamous Relationship 1yr+	Diploma	United Kingdom	0	North Western European, British or Irish	Female	2- Predominantly heterosexual, but more than incidentally homosexual	30	Business
433	Condition 1	7c	7	c	70	31	Diploma	Living with partner	Long Term Open Relationship 1yr+	Other	Netherlands	0	North Western European, British or Irish	Female	1- Predominantly heterosexual, only incidentally homosexual	30	Business
434	Condition 1	7c	7	c	70	28	Post Graduate University Degree	Living with partner	Long Term Monogamous Relationship 1yr+	Diploma	Other - Northern Europe	0	North Western European, British or Irish	Female	0- Exclusively heterosexual with no homosexual	30	Business
437	Condition 1	7c	7	c	60	20	Undergraduate University Degree	Living with roomates	Single	0	United States	0	North Western European, British or Irish	Female	0- Exclusively heterosexual with no homosexual	30	Business
455	Condition 1	7c	7	c	65	43	Undergraduate University Degree	Living alone	Long Term Monogamous Relationship 1yr+	Post Graduate University Degree	United States	0	Chinese Asian	Female	0- Exclusively heterosexual with no homosexual	30	Business
477	Condition 1	7c	7	c	50	27	Undergraduate University Degree	Living with partner	Long Term Monogamous Relationship 1yr+	High School	Canada	0	South American	Female	0- Exclusively heterosexual with no homosexual	30	Business
492	Condition 1	7c	7	c	60	24	Post Graduate University Degree	Living with partner	Long Term Monogamous Relationship 1yr+	Post Graduate University Degree	Germany	0	North Western European, British or Irish	Female	0- Exclusively heterosexual with no homosexual	30	Business
498	Condition 1	7c	7	c	75	25	Undergraduate University Degree	Living with roomates	Single	0	United Kingdom	0	None of these define my ethnic group	Female	0- Exclusively heterosexual with no homosexual, 1- Predominantly heterosexual, only incidentally homosexual	30	Business
518	Condition 1	7c	7	c	70	24	Undergraduate University Degree	Living with parents	Single	0	Mexico	0	None of these define my ethnic group	Female	1- Predominantly heterosexual, only incidentally homosexual	30	Business
519	Condition 1	7c	7	c	55	22	Undergraduate University Degree	Living with partner	Long Term Monogamous Relationship 1yr+	Post Graduate University Degree	Other - East European	0	South Eastern and Eastern European	Female	1- Predominantly heterosexual, only incidentally homosexual	30	Business
523	Condition 1	7c	7	c	50	22	Undergraduate University Degree	Living with parents	Short Term Monogamous Under 1yr	Diploma	Ireland	0	North Western European, British or Irish	Female	1- Predominantly heterosexual, only incidentally homosexual	30	Business
526	Condition 1	7c	7	c	90	39	Other	Living with partner	Long Term Open Relationship 1yr+	Other	United States	0	European Mixed Race	Female	2- Predominantly heterosexual, but more than incidentally homosexual	30	Business
531	Condition 1	7c	7	c	60	32	Other	Living with partner	Long Term Monogamous Relationship 1yr+	Other	United States	0	None of these define my ethnic group	Female	3- Equally heterosexual and homosexual	30	Business
540	Condition 1	7c	7	c	55	28	Post Graduate University Degree	Living alone	Long Term Monogamous Relationship 1yr+	Post Graduate University Degree	United States	0	South Eastern and Eastern European	Female	0- Exclusively heterosexual with no homosexual	30	Business
576	Condition 1	7c	7	c	80	44	Post Graduate University Degree	Other	Long Term Monogamous Relationship 1yr+	Post Graduate University Degree	United States	0	North Western European, British or Irish	Female	1- Predominantly heterosexual, only incidentally homosexual	30	Business
595	Condition 1	7c	7	c	75	42	Undergraduate University Degree	Living with partner	Long Term Monogamous Relationship 1yr+	Post Graduate University Degree	United States	0	None of these define my ethnic group	Female	0- Exclusively heterosexual with no homosexual	30	Business
598	Condition 1	7c	7	c	65	22	Undergraduate University Degree	Living with parents	Long Term Monogamous Relationship 1yr+	Undergraduate University Degree	United States	0	North Western European, British or Irish	Female	2- Predominantly heterosexual, but more than incidentally homosexual	30	Business
600	Condition 1	7c	7	c	40	36	Undergraduate University Degree	Living alone	Short Term Monogamous Under 1yr	High School	Belgium	0	Southern European	Female	1- Predominantly heterosexual, only incidentally homosexual	30	Business
605	Condition 1	7c	7	c	85	61	Post Graduate University Degree	Living with roomates	Single	0	Australia	2614	North Western European, British or Irish	Female	1- Predominantly heterosexual, only incidentally homosexual	30	Business
607	Condition 1	7c	7	c	60	31	Undergraduate University Degree	Living alone	Long Term Monogamous Relationship 1yr+	High School	Ireland	0	None of these define my ethnic group	Female	3- Equally heterosexual and homosexual	30	Business
611	Condition 1	7c	7	c	20	33	Undergraduate University Degree	Living with partner	Long Term Monogamous Relationship 1yr+	Undergraduate University Degree	Canada	0	Native North American or First Nation	Female	1- Predominantly heterosexual, only incidentally homosexual	30	Business
613	Condition 1	7c	7	c	80	21	Undergraduate University Degree	Living alone	Single	0	Other - East European	0	European Mixed Race	Female	3- Equally heterosexual and homosexual	30	Business
614	Condition 1	7c	7	c	40	36	Undergraduate University Degree	Living with partner	Long Term Monogamous Relationship 1yr+	High School	United States	0	North Western European, British or Irish	Female	1- Predominantly heterosexual, only incidentally homosexual	30	Business
621	Condition 1	7c	7	c	70	28	Doctorate/PhD	Living with partner	Long Term Monogamous Relationship 1yr+	Post Graduate University Degree	Australia	0	Other North-East Asian	Female	1- Predominantly heterosexual, only incidentally homosexual	30	Business
630	Condition 1	7c	7	c	55	23	Undergraduate University Degree	Living with roomates	Short Term Monogamous Under 1yr	Undergraduate University Degree	Canada	0	North Western European, British or Irish	Female	1- Predominantly heterosexual, only incidentally homosexual	30	Business
12	Condition 1	8c	8	c	45	23	Post Graduate University Degree	Other	Long Term Monogamous Relationship 1yr+	Undergraduate University Degree	New Zealand	0	New Zealand Peoples	Female	0- Exclusively heterosexual with no homosexual	45	Business
22	Condition 1	8c	8	c	50	21	Undergraduate University Degree	Living with parents	Single	0	Argentina	0	European Mixed Race	Female	0- Exclusively heterosexual with no homosexual	45	Business
29	Condition 1	8c	8	c	20	30	Other	Living with roomates	Single	0	United States	0	Other African or Mixed Race African	Female	1- Predominantly heterosexual, only incidentally homosexual	45	Business
30	Condition 1	8c	8	c	65	31	Post Graduate University Degree	Living with partner	Long Term Monogamous Relationship 1yr+	Post Graduate University Degree	Mexico	0	Central American	Female	1- Predominantly heterosexual, only incidentally homosexual	45	Business
35	Condition 1	8c	8	c	25	30	Diploma	Living with partner	Long Term Monogamous Relationship 1yr+	Diploma	United States	0	European Mixed Race	Female	0- Exclusively heterosexual with no homosexual	45	Business
43	Condition 1	8c	8	c	50	36	Undergraduate University Degree	Living with partner	Long Term Monogamous Relationship 1yr+	Undergraduate University Degree	United States	0	North Western European, British or Irish	Female	1- Predominantly heterosexual, only incidentally homosexual	45	Business
44	Condition 1	8c	8	c	55	33	Doctorate/PhD	Living alone	Single	0	Australia	0	Chinese Asian	Female	0- Exclusively heterosexual with no homosexual	45	Business
45	Condition 1	8c	8	c	20	20	Undergraduate University Degree	Living with roomates	Single	0	United States	0	European Mixed Race	Female	0- Exclusively heterosexual with no homosexual	45	Business
50	Condition 1	8c	8	c	45	27	Undergraduate University Degree	Living alone	Short Term Monogamous Under 1yr	Undergraduate University Degree	United Kingdom	0	North Western European, British or Irish	Female	0- Exclusively heterosexual with no homosexual	45	Business
51	Condition 1	8c	8	c	30	28	Post Graduate University Degree	Living with partner	Long Term Monogamous Relationship 1yr+	Post Graduate University Degree	Australia	0	Other Asian or Mixed Race Asian	Female	1- Predominantly heterosexual, only incidentally homosexual	45	Business
90	Condition 1	8c	8	c	60	22	Undergraduate University Degree	Living with parents	Single	0	United Kingdom	0	North Western European, British or Irish	Female	1- Predominantly heterosexual, only incidentally homosexual	45	Business
96	Condition 1	8c	8	c	45	25	Undergraduate University Degree	Living with parents	Single	0	Other - Southern America	0	South American	Female	0- Exclusively heterosexual with no homosexual	45	Business
108	Condition 1	8c	8	c	60	22	Doctorate/PhD	Living alone	Long Term Monogamous Relationship 1yr+	Post Graduate University Degree	United Kingdom	0	North Western European, British or Irish	Female	0- Exclusively heterosexual with no homosexual	45	Business
140	Condition 1	8c	8	c	15	19	Undergraduate University Degree	Other	Single	0	Australia	2601	Mixed Race Australian	Female	1- Predominantly heterosexual, only incidentally homosexual	45	Business
145	Condition 1	8c	8	c	20	22	Undergraduate University Degree	Living with parents	Single	0	Australia	0	North Western European, British or Irish	Female	0- Exclusively heterosexual with no homosexual	45	Business
161	Condition 1	8c	8	c	20	25	Post Graduate University Degree	Living with parents	Long Term Monogamous Relationship 1yr+	Undergraduate University Degree	India	0	South East Asian	Female	1- Predominantly heterosexual, only incidentally homosexual	45	Business
178	Condition 1	8c	8	c	40	22	High School	Living with partner	Short Term Monogamous Under 1yr	Undergraduate University Degree	Netherlands	0	Southern European	Female	2- Predominantly heterosexual, but more than incidentally homosexual	45	Business
192	Condition 1	8c	8	c	55	23	Post Graduate University Degree	Living with parents	Long Term Monogamous Relationship 1yr+	High School	Italy	0	Southern European	Female	0- Exclusively heterosexual with no homosexual	45	Business
201	Condition 1	8c	8	c	10	22	Undergraduate University Degree	Living with parents	Single	0	Mexico	0	None of these define my ethnic group	Female	1- Predominantly heterosexual, only incidentally homosexual	45	Business
205	Condition 1	8c	8	c	35	21	High School	Living with parents	Short Term Monogamous Under 1yr	High School	Slovakia	0	South Eastern and Eastern European	Female	2- Predominantly heterosexual, but more than incidentally homosexual	45	Business
207	Condition 1	8c	8	c	40	44	Post Graduate University Degree	Living with partner	Long Term Monogamous Relationship 1yr+	Undergraduate University Degree	Australia	4107	Mixed Race Australian	Female	1- Predominantly heterosexual, only incidentally homosexual	45	Business
209	Condition 1	8c	8	c	35	27	Undergraduate University Degree	Living with roomates	Single	0	Germany	0	North Western European, British or Irish	Female	0- Exclusively heterosexual with no homosexual	45	Business
221	Condition 1	8c	8	c	10	37	Post Graduate University Degree	Living alone	Single	0	Germany	0	South Eastern and Eastern European	Female	0- Exclusively heterosexual with no homosexual	45	Business
228	Condition 1	8c	8	c	60	19	Undergraduate University Degree	Living alone	Single	0	Other - East European	0	South Eastern and Eastern European	Female	0- Exclusively heterosexual with no homosexual	45	Business
253	Condition 1	8c	8	c	35	35	Post Graduate University Degree	Living alone	Single	0	United Kingdom	0	North Western European, British or Irish	Female	0- Exclusively heterosexual with no homosexual	45	Business
254	Condition 1	8c	8	c	25	23	Diploma	Living with parents	Single	0	Other - East European	0	South Eastern and Eastern European	Female	1- Predominantly heterosexual, only incidentally homosexual	45	Business
273	Condition 1	8c	8	c	30	42	Post Graduate University Degree	Living with partner	Long Term Monogamous Relationship 1yr+	Post Graduate University Degree	United Kingdom	0	North Western European, British or Irish	Female	0- Exclusively heterosexual with no homosexual	45	Business
275	Condition 1	8c	8	c	30	29	Undergraduate University Degree	Living with parents	Single	0	United States	0	Southern European	Female	0- Exclusively heterosexual with no homosexual	45	Business
296	Condition 1	8c	8	c	40	21	High School	Living with parents	Single	0	India	0	Southern Asian	Female	0- Exclusively heterosexual with no homosexual	45	Business
297	Condition 1	8c	8	c	70	29	Post Graduate University Degree	Living with parents	Single	0	Other - Southern Europe	0	South Eastern and Eastern European	Female	0- Exclusively heterosexual with no homosexual	45	Business
303	Condition 1	8c	8	c	60	18	High School	Living with parents	Short Term Monogamous Under 1yr	High School	Malaysia	0	Chinese Asian	Female	1- Predominantly heterosexual, only incidentally homosexual	45	Business
313	Condition 1	8c	8	c	35	28	Doctorate/PhD	Living with roomates	Long Term Monogamous Relationship 1yr+	Doctorate/PhD	United Kingdom	0	Southern European	Female	0- Exclusively heterosexual with no homosexual	45	Business
315	Condition 1	8c	8	c	55	38	Undergraduate University Degree	Living with partner	Long Term Monogamous Relationship 1yr+	Undergraduate University Degree	United States	0	North Western European, British or Irish	Female	1- Predominantly heterosexual, only incidentally homosexual	45	Business
318	Condition 1	8c	8	c	30	24	Undergraduate University Degree	Living with partner	Long Term Monogamous Relationship 1yr+	Undergraduate University Degree	United States	0	North Western European, British or Irish	Female	0- Exclusively heterosexual with no homosexual, 1- Predominantly heterosexual, only incidentally homosexual	45	Business
334	Condition 1	8c	8	c	20	23	Other	Living with partner	Long Term Monogamous Relationship 1yr+	Post Graduate University Degree	Norway	0	North Western European, British or Irish	Female	1- Predominantly heterosexual, only incidentally homosexual	45	Business
337	Condition 1	8c	8	c	40	59	Undergraduate University Degree	Living alone	Single	0	United States	0	North Western European, British or Irish	Female	1- Predominantly heterosexual, only incidentally homosexual	45	Business
350	Condition 1	8c	8	c	60	69	High School	Living alone	Single	0	United States	0	None of these define my ethnic group	Female	0- Exclusively heterosexual with no homosexual	45	Business
363	Condition 1	8c	8	c	20	49	Diploma	Living with partner	Long Term Monogamous Relationship 1yr+	Post Graduate University Degree	United States	0	European Mixed Race	Female	1- Predominantly heterosexual, only incidentally homosexual	45	Business
368	Condition 1	8c	8	c	40	37	Other	Living with partner	Long Term Monogamous Relationship 1yr+	Other	Canada	0	North Western European, British or Irish	Female	1- Predominantly heterosexual, only incidentally homosexual	45	Business
371	Condition 1	8c	8	c	45	24	Diploma	Living with parents	Single	0	United States	0	North Western European, British or Irish	Female	2- Predominantly heterosexual, but more than incidentally homosexual	45	Business
372	Condition 1	8c	8	c	25	41	Undergraduate University Degree	Living with partner	Long Term Open Relationship 1yr+	Undergraduate University Degree	United States	0	None of these define my ethnic group	Female	0- Exclusively heterosexual with no homosexual	45	Business
398	Condition 1	8c	8	c	40	43	Other	Other	Single	0	Norway	0	European Mixed Race	Female	0- Exclusively heterosexual with no homosexual	45	Business
434	Condition 1	8c	8	c	10	28	Post Graduate University Degree	Living with partner	Long Term Monogamous Relationship 1yr+	Diploma	Other - Northern Europe	0	North Western European, British or Irish	Female	0- Exclusively heterosexual with no homosexual	45	Business
437	Condition 1	8c	8	c	40	20	Undergraduate University Degree	Living with roomates	Single	0	United States	0	North Western European, British or Irish	Female	0- Exclusively heterosexual with no homosexual	45	Business
441	Condition 1	8c	8	c	25	21	High School	Living with partner	Long Term Monogamous Relationship 1yr+	High School	Austria	0	None of these define my ethnic group	Female	0- Exclusively heterosexual with no homosexual	45	Business
451	Condition 1	8c	8	c	15	45	Diploma	Living alone	Long Term Monogamous Relationship 1yr+	Undergraduate University Degree	United States	0	North Western European, British or Irish	Female	1- Predominantly heterosexual, only incidentally homosexual	45	Business
455	Condition 1	8c	8	c	45	43	Undergraduate University Degree	Living alone	Long Term Monogamous Relationship 1yr+	Post Graduate University Degree	United States	0	Chinese Asian	Female	0- Exclusively heterosexual with no homosexual	45	Business
459	Condition 1	8c	8	c	35	31	Diploma	Living with partner	Long Term Monogamous Relationship 1yr+	Post Graduate University Degree	United States	0	North Western European, British or Irish	Female	0- Exclusively heterosexual with no homosexual	45	Business
470	Condition 1	8c	8	c	45	27	Undergraduate University Degree	Living with partner	Long Term Monogamous Relationship 1yr+	Post Graduate University Degree	United States	0	Southern European	Female	1- Predominantly heterosexual, only incidentally homosexual	45	Business
475	Condition 1	8c	8	c	45	28	Post Graduate University Degree	Living with partner	Long Term Monogamous Relationship 1yr+	Doctorate/PhD	United States	0	None of these define my ethnic group	Female	1- Predominantly heterosexual, only incidentally homosexual	45	Business
485	Condition 1	8c	8	c	50	52	Other	Living with partner	Long Term Monogamous Relationship 1yr+	Undergraduate University Degree	United States	0	None of these define my ethnic group	Female	0- Exclusively heterosexual with no homosexual	45	Business
492	Condition 1	8c	8	c	55	24	Post Graduate University Degree	Living with partner	Long Term Monogamous Relationship 1yr+	Post Graduate University Degree	Germany	0	North Western European, British or Irish	Female	0- Exclusively heterosexual with no homosexual	45	Business
503	Condition 1	8c	8	c	50	18	High School	Living with roomates	Long Term Monogamous Relationship 1yr+	High School	Portugal	0	Southern European	Female	0- Exclusively heterosexual with no homosexual	45	Business
518	Condition 1	8c	8	c	50	24	Undergraduate University Degree	Living with parents	Single	0	Mexico	0	None of these define my ethnic group	Female	1- Predominantly heterosexual, only incidentally homosexual	45	Business
523	Condition 1	8c	8	c	5	22	Undergraduate University Degree	Living with parents	Short Term Monogamous Under 1yr	Diploma	Ireland	0	North Western European, British or Irish	Female	1- Predominantly heterosexual, only incidentally homosexual	45	Business
566	Condition 1	8c	8	c	45	28	Undergraduate University Degree	Living with partner	Long Term Monogamous Relationship 1yr+	Undergraduate University Degree	United States	0	None of these define my ethnic group	Female	2- Predominantly heterosexual, but more than incidentally homosexual	45	Business
587	Condition 1	8c	8	c	45	29	Post Graduate University Degree	Living alone	Long Term Monogamous Relationship 1yr+	Diploma	United States	0	South Eastern and Eastern European	Female	0- Exclusively heterosexual with no homosexual	45	Business
595	Condition 1	8c	8	c	60	42	Undergraduate University Degree	Living with partner	Long Term Monogamous Relationship 1yr+	Post Graduate University Degree	United States	0	None of these define my ethnic group	Female	0- Exclusively heterosexual with no homosexual	45	Business
604	Condition 1	8c	8	c	70	23	Undergraduate University Degree	Living with roomates	Single	0	Australia	0	North Western European, British or Irish	Female	0- Exclusively heterosexual with no homosexual	45	Business
606	Condition 1	8c	8	c	55	22	Undergraduate University Degree	Living with parents	Single	0	Singapore	0	South East Asian	Female	0- Exclusively heterosexual with no homosexual	45	Business
607	Condition 1	8c	8	c	30	31	Undergraduate University Degree	Living alone	Long Term Monogamous Relationship 1yr+	High School	Ireland	0	None of these define my ethnic group	Female	3- Equally heterosexual and homosexual	45	Business
613	Condition 1	8c	8	c	50	21	Undergraduate University Degree	Living alone	Single	0	Other - East European	0	European Mixed Race	Female	3- Equally heterosexual and homosexual	45	Business
22	Condition 1	9c	9	c	70	21	Undergraduate University Degree	Living with parents	Single	0	Argentina	0	European Mixed Race	Female	0- Exclusively heterosexual with no homosexual	26	Business
27	Condition 1	9c	9	c	40	41	Undergraduate University Degree	Living with partner	Long Term Monogamous Relationship 1yr+	Undergraduate University Degree	United States	0	None of these define my ethnic group	Female	0- Exclusively heterosexual with no homosexual	26	Business
30	Condition 1	9c	9	c	40	31	Post Graduate University Degree	Living with partner	Long Term Monogamous Relationship 1yr+	Post Graduate University Degree	Mexico	0	Central American	Female	1- Predominantly heterosexual, only incidentally homosexual	26	Business
32	Condition 1	9c	9	c	80	46	Diploma	Living with partner	Long Term Monogamous Relationship 1yr+	Post Graduate University Degree	Australia	2000	Australian Aboriginal or Torres Straights	Female	0- Exclusively heterosexual with no homosexual	26	Business
35	Condition 1	9c	9	c	45	30	Diploma	Living with partner	Long Term Monogamous Relationship 1yr+	Diploma	United States	0	European Mixed Race	Female	0- Exclusively heterosexual with no homosexual	26	Business
44	Condition 1	9c	9	c	55	33	Doctorate/PhD	Living alone	Single	0	Australia	0	Chinese Asian	Female	0- Exclusively heterosexual with no homosexual	26	Business
60	Condition 1	9c	9	c	60	23	Post Graduate University Degree	Living with partner	Long Term Monogamous Relationship 1yr+	Post Graduate University Degree	South Africa	0	European Mixed Race	Female	1- Predominantly heterosexual, only incidentally homosexual	26	Business
68	Condition 1	9c	9	c	60	23	Undergraduate University Degree	Living with parents	Long Term Monogamous Relationship 1yr+	Diploma	Australia	3214	North Western European, British or Irish	Female	1- Predominantly heterosexual, only incidentally homosexual	26	Business
94	Condition 1	9c	9	c	40	34	Doctorate/PhD	Living with partner	Long Term Monogamous Relationship 1yr+	Doctorate/PhD	United Kingdom	0	North Western European, British or Irish	Female	0- Exclusively heterosexual with no homosexual	26	Business
102	Condition 1	9c	9	c	25	26	Undergraduate University Degree	Living alone	Single	0	Poland	0	South Eastern and Eastern European	Female	1- Predominantly heterosexual, only incidentally homosexual	26	Business
105	Condition 1	9c	9	c	65	20	Undergraduate University Degree	Living with roomates	Short Term Monogamous Under 1yr	High School	Australia	0	European Mixed Race	Female	2- Predominantly heterosexual, but more than incidentally homosexual	26	Business
121	Condition 1	9c	9	c	60	23	Post Graduate University Degree	Living with roomates	Single	0	South Africa	0	None of these define my ethnic group	Female	0- Exclusively heterosexual with no homosexual	26	Business
154	Condition 1	9c	9	c	60	20	Undergraduate University Degree	Other	Single	0	United States	0	Caribbean Islander	Female	0- Exclusively heterosexual with no homosexual	26	Business
169	Condition 1	9c	9	c	75	24	Undergraduate University Degree	Other	Long Term Monogamous Relationship 1yr+	Post Graduate University Degree	Australia	0	European Mixed Race	Female	1- Predominantly heterosexual, only incidentally homosexual	26	Business
177	Condition 1	9c	9	c	70	18	Undergraduate University Degree	Other	Single	0	Australia	2031	Mixed Race Australian	Female	1- Predominantly heterosexual, only incidentally homosexual	26	Business
179	Condition 1	9c	9	c	45	29	Undergraduate University Degree	Living with partner	Long Term Monogamous Relationship 1yr+	High School	United States	0	Native American Mixed Race	Female	3- Equally heterosexual and homosexual	26	Business
184	Condition 1	9c	9	c	20	33	Undergraduate University Degree	Living with partner	Long Term Monogamous Relationship 1yr+	Undergraduate University Degree	United States	0	North Western European, British or Irish	Female	0- Exclusively heterosexual with no homosexual	26	Business
191	Condition 1	9c	9	c	15	21	High School	Living with parents	Single	0	United States	0	None of these define my ethnic group	Female	1- Predominantly heterosexual, only incidentally homosexual	26	Business
201	Condition 1	9c	9	c	60	22	Undergraduate University Degree	Living with parents	Single	0	Mexico	0	None of these define my ethnic group	Female	1- Predominantly heterosexual, only incidentally homosexual	26	Business
209	Condition 1	9c	9	c	60	27	Undergraduate University Degree	Living with roomates	Single	0	Germany	0	North Western European, British or Irish	Female	0- Exclusively heterosexual with no homosexual	26	Business
236	Condition 1	9c	9	c	50	26	Undergraduate University Degree	Living alone	Single	0	Japan	0	Native American Mixed Race	Female	0- Exclusively heterosexual with no homosexual	26	Business
242	Condition 1	9c	9	c	60	23	High School	Living with parents	Single	0	United Kingdom	0	North Western European, British or Irish	Female	1- Predominantly heterosexual, only incidentally homosexual	26	Business
243	Condition 1	9c	9	c	55	23	Diploma	Living with partner	Long Term Monogamous Relationship 1yr+	Diploma	Australia	0	European Mixed Race	Female	1- Predominantly heterosexual, only incidentally homosexual	26	Business
263	Condition 1	9c	9	c	80	28	Diploma	Living with partner	Long Term Monogamous Relationship 1yr+	Other	Germany	0	North Western European, British or Irish	Female	1- Predominantly heterosexual, only incidentally homosexual	26	Business
270	Condition 1	9c	9	c	55	23	Post Graduate University Degree	Living with roomates	Single	0	United Kingdom	0	North Western European, British or Irish	Female	1- Predominantly heterosexual, only incidentally homosexual	26	Business
278	Condition 1	9c	9	c	55	27	Post Graduate University Degree	Living alone	Short Term Monogamous Under 1yr	Diploma	United States	0	North Western European, British or Irish	Female	0- Exclusively heterosexual with no homosexual	26	Business
279	Condition 1	9c	9	c	60	26	Undergraduate University Degree	Other	Long Term Monogamous Relationship 1yr+	Undergraduate University Degree	United States	0	Caribbean Islander	Female	0- Exclusively heterosexual with no homosexual	26	Business
281	Condition 1	9c	9	c	40	35	Post Graduate University Degree	Living with parents	Single	0	Italy	0	Southern European	Female	0- Exclusively heterosexual with no homosexual	26	Business
296	Condition 1	9c	9	c	45	21	High School	Living with parents	Single	0	India	0	Southern Asian	Female	0- Exclusively heterosexual with no homosexual	26	Business
316	Condition 1	9c	9	c	55	26	Undergraduate University Degree	Living with partner	Long Term Monogamous Relationship 1yr+	Post Graduate University Degree	United Kingdom	0	North Western European, British or Irish	Female	1- Predominantly heterosexual, only incidentally homosexual	26	Business
318	Condition 1	9c	9	c	40	24	Undergraduate University Degree	Living with partner	Long Term Monogamous Relationship 1yr+	Undergraduate University Degree	United States	0	North Western European, British or Irish	Female	0- Exclusively heterosexual with no homosexual, 1- Predominantly heterosexual, only incidentally homosexual	26	Business
340	Condition 1	9c	9	c	55	20	Undergraduate University Degree	Living with parents	Single	0	Brazil	0	South American	Female	0- Exclusively heterosexual with no homosexual	26	Business
349	Condition 1	9c	9	c	50	28	Undergraduate University Degree	Other	Single	0	Other - Northern Europe	0	South Eastern and Eastern European	Female	0- Exclusively heterosexual with no homosexual	26	Business
369	Condition 1	9c	9	c	75	18	High School	Living with parents	Short Term Open Relationship Under 1yr	High School	United Kingdom	0	North Western European, British or Irish	Female	3- Equally heterosexual and homosexual	26	Business
372	Condition 1	9c	9	c	30	41	Undergraduate University Degree	Living with partner	Long Term Open Relationship 1yr+	Undergraduate University Degree	United States	0	None of these define my ethnic group	Female	0- Exclusively heterosexual with no homosexual	26	Business
374	Condition 1	9c	9	c	80	31	Diploma	Living with partner	Long Term Open Relationship 1yr+	Diploma	United States	0	North Western European, British or Irish	Female	0- Exclusively heterosexual with no homosexual	26	Business
380	Condition 1	9c	9	c	35	19	High School	Living with parents	Single	0	South Africa	0	North Western European, British or Irish	Female	0- Exclusively heterosexual with no homosexual	26	Business
386	Condition 1	9c	9	c	70	25	Undergraduate University Degree	Living alone	Long Term Open Relationship 1yr+	Undergraduate University Degree	United States	0	European Mixed Race	Female	1- Predominantly heterosexual, only incidentally homosexual	26	Business
387	Condition 1	9c	9	c	60	48	Doctorate/PhD	Living with partner	Long Term Monogamous Relationship 1yr+	Doctorate/PhD	Germany	0	North Western European, British or Irish	Female	0- Exclusively heterosexual with no homosexual	26	Business
427	Condition 1	9c	9	c	60	25	Undergraduate University Degree	Living with partner	Long Term Monogamous Relationship 1yr+	Diploma	Other - Northern Europe	0	North Western European, British or Irish	Female	1- Predominantly heterosexual, only incidentally homosexual	26	Business
440	Condition 1	9c	9	c	85	35	Diploma	Living with roomates	Long Term Monogamous Relationship 1yr+	High School	Canada	0	North Western European, British or Irish	Female	0- Exclusively heterosexual with no homosexual	26	Business
450	Condition 1	9c	9	c	40	42	Undergraduate University Degree	Living with partner	Long Term Monogamous Relationship 1yr+	Undergraduate University Degree	United States	0	European Mixed Race	Female	1- Predominantly heterosexual, only incidentally homosexual	26	Business
457	Condition 1	9c	9	c	60	38	Doctorate/PhD	Living with partner	Long Term Monogamous Relationship 1yr+	Doctorate/PhD	Australia	3204	North Western European, British or Irish	Female	2- Predominantly heterosexual, but more than incidentally homosexual	26	Business
476	Condition 1	9c	9	c	30	27	Undergraduate University Degree	Living with partner	Short Term Monogamous Under 1yr	High School	United States	0	None of these define my ethnic group	Female	2- Predominantly heterosexual, but more than incidentally homosexual	26	Business
498	Condition 1	9c	9	c	55	25	Undergraduate University Degree	Living with roomates	Single	0	United Kingdom	0	None of these define my ethnic group	Female	0- Exclusively heterosexual with no homosexual, 1- Predominantly heterosexual, only incidentally homosexual	26	Business
523	Condition 1	9c	9	c	30	22	Undergraduate University Degree	Living with parents	Short Term Monogamous Under 1yr	Diploma	Ireland	0	North Western European, British or Irish	Female	1- Predominantly heterosexual, only incidentally homosexual	26	Business
543	Condition 1	9c	9	c	55	28	Post Graduate University Degree	Living alone	Long Term Open Relationship 1yr+	Undergraduate University Degree	Greece	0	Southern European	Female	1- Predominantly heterosexual, only incidentally homosexual	26	Business
550	Condition 1	9c	9	c	50	18	Diploma	Living alone	Single	0	United States	0	Other African or Mixed Race African	Female	2- Predominantly heterosexual, but more than incidentally homosexual	26	Business
570	Condition 1	9c	9	c	90	28	Post Graduate University Degree	Living with parents	Short Term Open Relationship Under 1yr	Diploma	Germany	0	North Western European, British or Irish	Female	0- Exclusively heterosexual with no homosexual	26	Business
585	Condition 1	9c	9	c	60	25	Diploma	Living with parents	Single	0	United States	0	European Mixed Race	Female	1- Predominantly heterosexual, only incidentally homosexual	26	Business
589	Condition 1	9c	9	c	0	24	Undergraduate University Degree	Living with roomates	Short Term Monogamous Under 1yr	High School	United States	0	Other Asian or Mixed Race Asian	Female	1- Predominantly heterosexual, only incidentally homosexual	26	Business
595	Condition 1	9c	9	c	65	42	Undergraduate University Degree	Living with partner	Long Term Monogamous Relationship 1yr+	Post Graduate University Degree	United States	0	None of these define my ethnic group	Female	0- Exclusively heterosexual with no homosexual	26	Business
596	Condition 1	9c	9	c	25	22	Other	Living with partner	Long Term Monogamous Relationship 1yr+	Other	United States	0	North Western European, British or Irish	Female	2- Predominantly heterosexual, but more than incidentally homosexual	26	Business
597	Condition 1	9c	9	c	60	37	Post Graduate University Degree	Living alone	Single	0	Chile	0	South American	Female	0- Exclusively heterosexual with no homosexual	26	Business
599	Condition 1	9c	9	c	20	44	Other	Living alone	Single	0	Canada	0	North Western European, British or Irish	Female	1- Predominantly heterosexual, only incidentally homosexual	26	Business
603	Condition 1	9c	9	c	45	21	Undergraduate University Degree	Living with parents	Single	0	United States	0	None of these define my ethnic group	Female	1- Predominantly heterosexual, only incidentally homosexual	26	Business
608	Condition 1	9c	9	c	25	18	Diploma	Other	Long Term Monogamous Relationship 1yr+	High School	Switzerland	0	Other Asian or Mixed Race Asian	Female	1- Predominantly heterosexual, only incidentally homosexual	26	Business
631	Condition 1	9c	9	c	60	32	Post Graduate University Degree	Living alone	Single	0	United States	0	North Western European, British or Irish	Female	0- Exclusively heterosexual with no homosexual	26	Business
8	Condition 1	1d	1	d	55	29	Post Graduate University Degree	Living with partner	Long Term Monogamous Relationship 1yr+	High School	Australia	2570	North Western European, British or Irish	Female	1- Predominantly heterosexual, only incidentally homosexual	45	Business
22	Condition 1	1d	1	d	45	21	Undergraduate University Degree	Living with parents	Single	0	Argentina	0	European Mixed Race	Female	0- Exclusively heterosexual with no homosexual	45	Business
32	Condition 1	1d	1	d	75	46	Diploma	Living with partner	Long Term Monogamous Relationship 1yr+	Post Graduate University Degree	Australia	2000	Australian Aboriginal or Torres Straights	Female	0- Exclusively heterosexual with no homosexual	45	Business
45	Condition 1	1d	1	d	35	20	Undergraduate University Degree	Living with roomates	Single	0	United States	0	European Mixed Race	Female	0- Exclusively heterosexual with no homosexual	45	Business
65	Condition 1	1d	1	d	60	45	High School	Living alone	Long Term Monogamous Relationship 1yr+	Diploma	United States	0	Southern European	Female	1- Predominantly heterosexual, only incidentally homosexual	45	Business
66	Condition 1	1d	1	d	65	21	Undergraduate University Degree	Living with roomates	Single	0	Malaysia	0	South East Asian	Female	0- Exclusively heterosexual with no homosexual	45	Business
68	Condition 1	1d	1	d	55	23	Undergraduate University Degree	Living with parents	Long Term Monogamous Relationship 1yr+	Diploma	Australia	3214	North Western European, British or Irish	Female	1- Predominantly heterosexual, only incidentally homosexual	45	Business
73	Condition 1	1d	1	d	60	37	Diploma	Living alone	Single	0	Australia	3429	North Western European, British or Irish	Female	2- Predominantly heterosexual, but more than incidentally homosexual	45	Business
86	Condition 1	1d	1	d	65	31	Diploma	Living alone	Single	0	Australia	0	Mixed Race Australian	Female	2- Predominantly heterosexual, but more than incidentally homosexual	45	Business
94	Condition 1	1d	1	d	25	34	Doctorate/PhD	Living with partner	Long Term Monogamous Relationship 1yr+	Doctorate/PhD	United Kingdom	0	North Western European, British or Irish	Female	0- Exclusively heterosexual with no homosexual	45	Business
96	Condition 1	1d	1	d	40	25	Undergraduate University Degree	Living with parents	Single	0	Other - Southern America	0	South American	Female	0- Exclusively heterosexual with no homosexual	45	Business
103	Condition 1	1d	1	d	20	25	Undergraduate University Degree	Living with partner	Long Term Open Relationship 1yr+	Undergraduate University Degree	Australia	2009	North Western European, British or Irish	Female	1- Predominantly heterosexual, only incidentally homosexual	45	Business
108	Condition 1	1d	1	d	60	22	Doctorate/PhD	Living alone	Long Term Monogamous Relationship 1yr+	Post Graduate University Degree	United Kingdom	0	North Western European, British or Irish	Female	0- Exclusively heterosexual with no homosexual	45	Business
120	Condition 1	1d	1	d	10	29	Diploma	Living with roomates	Single	0	Australia	0	None of these define my ethnic group	Female	2- Predominantly heterosexual, but more than incidentally homosexual	45	Business
133	Condition 1	1d	1	d	50	21	Diploma	Living with roomates	Short Term Monogamous Under 1yr	Doctorate/PhD	Australia	0	None of these define my ethnic group	Female	3- Equally heterosexual and homosexual	45	Business
139	Condition 1	1d	1	d	30	54	Undergraduate University Degree	Living alone	Short Term Open Relationship Under 1yr	Undergraduate University Degree	Australia	0	North Western European, British or Irish	Female	0- Exclusively heterosexual with no homosexual	45	Business
140	Condition 1	1d	1	d	5	19	Undergraduate University Degree	Other	Single	0	Australia	2601	Mixed Race Australian	Female	1- Predominantly heterosexual, only incidentally homosexual	45	Business
155	Condition 1	1d	1	d	70	19	High School	Living with parents	Single	0	Australia	0	North Western European, British or Irish	Female	0- Exclusively heterosexual with no homosexual	45	Business
161	Condition 1	1d	1	d	30	25	Post Graduate University Degree	Living with parents	Long Term Monogamous Relationship 1yr+	Undergraduate University Degree	India	0	South East Asian	Female	1- Predominantly heterosexual, only incidentally homosexual	45	Business
162	Condition 1	1d	1	d	15	39	Post Graduate University Degree	Living with partner	Long Term Monogamous Relationship 1yr+	Diploma	United Kingdom	0	South American	Female	1- Predominantly heterosexual, only incidentally homosexual	45	Business
213	Condition 1	1d	1	d	15	24	Undergraduate University Degree	Living with roomates	Single	0	Other - East European	0	South Eastern and Eastern European	Female	0- Exclusively heterosexual with no homosexual	45	Business
226	Condition 1	1d	1	d	35	33	Doctorate/PhD	Living with roomates	Short Term Monogamous Under 1yr	Undergraduate University Degree	Australia	2042	Other Asian or Mixed Race Asian	Female	0- Exclusively heterosexual with no homosexual	45	Business
236	Condition 1	1d	1	d	45	26	Undergraduate University Degree	Living alone	Single	0	Japan	0	Native American Mixed Race	Female	0- Exclusively heterosexual with no homosexual	45	Business
253	Condition 1	1d	1	d	35	35	Post Graduate University Degree	Living alone	Single	0	United Kingdom	0	North Western European, British or Irish	Female	0- Exclusively heterosexual with no homosexual	45	Business
263	Condition 1	1d	1	d	65	28	Diploma	Living with partner	Long Term Monogamous Relationship 1yr+	Other	Germany	0	North Western European, British or Irish	Female	1- Predominantly heterosexual, only incidentally homosexual	45	Business
266	Condition 1	1d	1	d	65	20	Undergraduate University Degree	Living with parents	Single	0	Spain	0	North Western European, British or Irish	Female	1- Predominantly heterosexual, only incidentally homosexual	45	Business
278	Condition 1	1d	1	d	25	27	Post Graduate University Degree	Living alone	Short Term Monogamous Under 1yr	Diploma	United States	0	North Western European, British or Irish	Female	0- Exclusively heterosexual with no homosexual	45	Business
284	Condition 1	1d	1	d	25	41	Undergraduate University Degree	Living with partner	Long Term Monogamous Relationship 1yr+	Undergraduate University Degree	United States	0	Caribbean Islander	Female	0- Exclusively heterosexual with no homosexual	45	Business
297	Condition 1	1d	1	d	80	29	Post Graduate University Degree	Living with parents	Single	0	Other - Southern Europe	0	South Eastern and Eastern European	Female	0- Exclusively heterosexual with no homosexual	45	Business
299	Condition 1	1d	1	d	30	22	Undergraduate University Degree	Other	Single	0	United States	0	North Western European, British or Irish	Female	2- Predominantly heterosexual, but more than incidentally homosexual	45	Business
315	Condition 1	1d	1	d	30	38	Undergraduate University Degree	Living with partner	Long Term Monogamous Relationship 1yr+	Undergraduate University Degree	United States	0	North Western European, British or Irish	Female	1- Predominantly heterosexual, only incidentally homosexual	45	Business
319	Condition 1	1d	1	d	55	36	Post Graduate University Degree	Living with partner	Long Term Monogamous Relationship 1yr+	Undergraduate University Degree	United States	0	European Mixed Race	Female	3- Equally heterosexual and homosexual	45	Business
325	Condition 1	1d	1	d	25	43	Post Graduate University Degree	Living with partner	Long Term Monogamous Relationship 1yr+	Post Graduate University Degree	Canada	0	North Western European, British or Irish	Female	0- Exclusively heterosexual with no homosexual	45	Business
328	Condition 1	1d	1	d	5	23	Undergraduate University Degree	Living with roomates	Long Term Monogamous Relationship 1yr+	Undergraduate University Degree	United States	0	None of these define my ethnic group	Female	1- Predominantly heterosexual, only incidentally homosexual	45	Business
330	Condition 1	1d	1	d	20	22	Post Graduate University Degree	Living with parents	Single	0	Greece	0	Southern European	Female	0- Exclusively heterosexual with no homosexual	45	Business
340	Condition 1	1d	1	d	50	20	Undergraduate University Degree	Living with parents	Single	0	Brazil	0	South American	Female	0- Exclusively heterosexual with no homosexual	45	Business
348	Condition 1	1d	1	d	15	29	Undergraduate University Degree	Living alone	Single	0	Finland	0	None of these define my ethnic group	Female	1- Predominantly heterosexual, only incidentally homosexual	45	Business
355	Condition 1	1d	1	d	15	27	Post Graduate University Degree	Living with partner	Long Term Monogamous Relationship 1yr+	Undergraduate University Degree	Germany	0	North Western European, British or Irish	Female	1- Predominantly heterosexual, only incidentally homosexual	45	Business
360	Condition 1	1d	1	d	35	26	Undergraduate University Degree	Living with partner	Long Term Monogamous Relationship 1yr+	Undergraduate University Degree	United States	0	Native American Mixed Race	Female	0- Exclusively heterosexual with no homosexual	45	Business
365	Condition 1	1d	1	d	55	27	Diploma	Living alone	Single	0	Argentina	0	South American	Female	0- Exclusively heterosexual with no homosexual	45	Business
368	Condition 1	1d	1	d	55	37	Other	Living with partner	Long Term Monogamous Relationship 1yr+	Other	Canada	0	North Western European, British or Irish	Female	1- Predominantly heterosexual, only incidentally homosexual	45	Business
378	Condition 1	1d	1	d	25	30	Undergraduate University Degree	Living with partner	Long Term Monogamous Relationship 1yr+	Diploma	United States	0	None of these define my ethnic group	Female	0- Exclusively heterosexual with no homosexual	45	Business
384	Condition 1	1d	1	d	45	34	Doctorate/PhD	Living with partner	Long Term Monogamous Relationship 1yr+	Undergraduate University Degree	United States	0	North Western European, British or Irish	Female	1- Predominantly heterosexual, only incidentally homosexual	45	Business
387	Condition 1	1d	1	d	45	48	Doctorate/PhD	Living with partner	Long Term Monogamous Relationship 1yr+	Doctorate/PhD	Germany	0	North Western European, British or Irish	Female	0- Exclusively heterosexual with no homosexual	45	Business
437	Condition 1	1d	1	d	50	20	Undergraduate University Degree	Living with roomates	Single	0	United States	0	North Western European, British or Irish	Female	0- Exclusively heterosexual with no homosexual	45	Business
441	Condition 1	1d	1	d	20	21	High School	Living with partner	Long Term Monogamous Relationship 1yr+	High School	Austria	0	None of these define my ethnic group	Female	0- Exclusively heterosexual with no homosexual	45	Business
455	Condition 1	1d	1	d	20	43	Undergraduate University Degree	Living alone	Long Term Monogamous Relationship 1yr+	Post Graduate University Degree	United States	0	Chinese Asian	Female	0- Exclusively heterosexual with no homosexual	45	Business
460	Condition 1	1d	1	d	60	26	Undergraduate University Degree	Living alone	Single	0	United States	0	North Western European, British or Irish	Female	0- Exclusively heterosexual with no homosexual	45	Business
487	Condition 1	1d	1	d	70	49	Diploma	Living with parents	Single	0	Australia	2485	Mixed Race Australian	Female	0- Exclusively heterosexual with no homosexual	45	Business
540	Condition 1	1d	1	d	55	28	Post Graduate University Degree	Living alone	Long Term Monogamous Relationship 1yr+	Post Graduate University Degree	United States	0	South Eastern and Eastern European	Female	0- Exclusively heterosexual with no homosexual	45	Business
543	Condition 1	1d	1	d	35	28	Post Graduate University Degree	Living alone	Long Term Open Relationship 1yr+	Undergraduate University Degree	Greece	0	Southern European	Female	1- Predominantly heterosexual, only incidentally homosexual	45	Business
568	Condition 1	1d	1	d	60	23	Undergraduate University Degree	Living with roomates	Long Term Monogamous Relationship 1yr+	Undergraduate University Degree	Other - Southern Europe	0	None of these define my ethnic group	Female	0- Exclusively heterosexual with no homosexual	45	Business
589	Condition 1	1d	1	d	0	24	Undergraduate University Degree	Living with roomates	Short Term Monogamous Under 1yr	High School	United States	0	Other Asian or Mixed Race Asian	Female	1- Predominantly heterosexual, only incidentally homosexual	45	Business
598	Condition 1	1d	1	d	35	22	Undergraduate University Degree	Living with parents	Long Term Monogamous Relationship 1yr+	Undergraduate University Degree	United States	0	North Western European, British or Irish	Female	2- Predominantly heterosexual, but more than incidentally homosexual	45	Business
600	Condition 1	1d	1	d	55	36	Undergraduate University Degree	Living alone	Short Term Monogamous Under 1yr	High School	Belgium	0	Southern European	Female	1- Predominantly heterosexual, only incidentally homosexual	45	Business
603	Condition 1	1d	1	d	30	21	Undergraduate University Degree	Living with parents	Single	0	United States	0	None of these define my ethnic group	Female	1- Predominantly heterosexual, only incidentally homosexual	45	Business
606	Condition 1	1d	1	d	50	22	Undergraduate University Degree	Living with parents	Single	0	Singapore	0	South East Asian	Female	0- Exclusively heterosexual with no homosexual	45	Business
631	Condition 1	1d	1	d	50	32	Post Graduate University Degree	Living alone	Single	0	United States	0	North Western European, British or Irish	Female	0- Exclusively heterosexual with no homosexual	45	Business
22	Condition 1	2d	2	d	60	21	Undergraduate University Degree	Living with parents	Single	0	Argentina	0	European Mixed Race	Female	0- Exclusively heterosexual with no homosexual	42	Business
27	Condition 1	2d	2	d	35	41	Undergraduate University Degree	Living with partner	Long Term Monogamous Relationship 1yr+	Undergraduate University Degree	United States	0	None of these define my ethnic group	Female	0- Exclusively heterosexual with no homosexual	42	Business
32	Condition 1	2d	2	d	35	46	Diploma	Living with partner	Long Term Monogamous Relationship 1yr+	Post Graduate University Degree	Australia	2000	Australian Aboriginal or Torres Straights	Female	0- Exclusively heterosexual with no homosexual	42	Business
37	Condition 1	2d	2	d	20	29	Doctorate/PhD	Living with partner	Long Term Monogamous Relationship 1yr+	Post Graduate University Degree	Australia	0	North Western European, British or Irish	Female	0- Exclusively heterosexual with no homosexual	42	Business
66	Condition 1	2d	2	d	60	21	Undergraduate University Degree	Living with roomates	Single	0	Malaysia	0	South East Asian	Female	0- Exclusively heterosexual with no homosexual	42	Business
68	Condition 1	2d	2	d	55	23	Undergraduate University Degree	Living with parents	Long Term Monogamous Relationship 1yr+	Diploma	Australia	3214	North Western European, British or Irish	Female	1- Predominantly heterosexual, only incidentally homosexual	42	Business
86	Condition 1	2d	2	d	40	31	Diploma	Living alone	Single	0	Australia	0	Mixed Race Australian	Female	2- Predominantly heterosexual, but more than incidentally homosexual	42	Business
96	Condition 1	2d	2	d	35	25	Undergraduate University Degree	Living with parents	Single	0	Other - Southern America	0	South American	Female	0- Exclusively heterosexual with no homosexual	42	Business
97	Condition 1	2d	2	d	35	24	Other	Living with parents	Single	0	Australia	0	Other North African or Middle Eastern	Female	1- Predominantly heterosexual, only incidentally homosexual	42	Business
124	Condition 1	2d	2	d	25	20	Undergraduate University Degree	Other	Long Term Open Relationship 1yr+	Undergraduate University Degree	Other - Southern America	0	European Mixed Race	Female	1- Predominantly heterosexual, only incidentally homosexual	42	Business
125	Condition 1	2d	2	d	35	27	Post Graduate University Degree	Living alone	Single	0	Germany	0	North Western European, British or Irish	Female	0- Exclusively heterosexual with no homosexual	42	Business
133	Condition 1	2d	2	d	50	21	Diploma	Living with roomates	Short Term Monogamous Under 1yr	Doctorate/PhD	Australia	0	None of these define my ethnic group	Female	3- Equally heterosexual and homosexual	42	Business
139	Condition 1	2d	2	d	5	54	Undergraduate University Degree	Living alone	Short Term Open Relationship Under 1yr	Undergraduate University Degree	Australia	0	North Western European, British or Irish	Female	0- Exclusively heterosexual with no homosexual	42	Business
151	Condition 1	2d	2	d	35	25	Post Graduate University Degree	Living alone	Single	0	France	0	North Western European, British or Irish	Female	0- Exclusively heterosexual with no homosexual	42	Business
154	Condition 1	2d	2	d	15	20	Undergraduate University Degree	Other	Single	0	United States	0	Caribbean Islander	Female	0- Exclusively heterosexual with no homosexual	42	Business
169	Condition 1	2d	2	d	45	24	Undergraduate University Degree	Other	Long Term Monogamous Relationship 1yr+	Post Graduate University Degree	Australia	0	European Mixed Race	Female	1- Predominantly heterosexual, only incidentally homosexual	42	Business
172	Condition 1	2d	2	d	20	22	Undergraduate University Degree	Living with roomates	Long Term Monogamous Relationship 1yr+	Diploma	United States	0	Chinese Asian	Female	0- Exclusively heterosexual with no homosexual	42	Business
175	Condition 1	2d	2	d	35	21	Diploma	Living with parents	Short Term Monogamous Under 1yr	Post Graduate University Degree	Czech Republic	0	European Mixed Race	Female	1- Predominantly heterosexual, only incidentally homosexual	42	Business
184	Condition 1	2d	2	d	0	33	Undergraduate University Degree	Living with partner	Long Term Monogamous Relationship 1yr+	Undergraduate University Degree	United States	0	North Western European, British or Irish	Female	0- Exclusively heterosexual with no homosexual	42	Business
188	Condition 1	2d	2	d	60	23	Post Graduate University Degree	Living with partner	Long Term Monogamous Relationship 1yr+	Undergraduate University Degree	Australia	2222	None of these define my ethnic group	Female	3- Equally heterosexual and homosexual	42	Business
206	Condition 1	2d	2	d	55	19	Undergraduate University Degree	Living with parents	Long Term Monogamous Relationship 1yr+	High School	United Kingdom	0	None of these define my ethnic group	Female	0- Exclusively heterosexual with no homosexual	42	Business
209	Condition 1	2d	2	d	25	27	Undergraduate University Degree	Living with roomates	Single	0	Germany	0	North Western European, British or Irish	Female	0- Exclusively heterosexual with no homosexual	42	Business
228	Condition 1	2d	2	d	25	19	Undergraduate University Degree	Living alone	Single	0	Other - East European	0	South Eastern and Eastern European	Female	0- Exclusively heterosexual with no homosexual	42	Business
229	Condition 1	2d	2	d	5	22	Undergraduate University Degree	Living with roomates	Long Term Monogamous Relationship 1yr+	Diploma	United States	0	Native American Mixed Race	Female	2- Predominantly heterosexual, but more than incidentally homosexual	42	Business
262	Condition 1	2d	2	d	40	23	Undergraduate University Degree	Living alone	Single	0	Germany	0	North Western European, British or Irish	Female	1- Predominantly heterosexual, only incidentally homosexual	42	Business
264	Condition 1	2d	2	d	40	35	Post Graduate University Degree	Living alone	Single	0	New Zealand	0	New Zealand Peoples	Female	0- Exclusively heterosexual with no homosexual	42	Business
265	Condition 1	2d	2	d	5	23	Undergraduate University Degree	Living with parents	Long Term Monogamous Relationship 1yr+	Post Graduate University Degree	Slovakia	0	South Eastern and Eastern European	Female	1- Predominantly heterosexual, only incidentally homosexual	42	Business
284	Condition 1	2d	2	d	25	41	Undergraduate University Degree	Living with partner	Long Term Monogamous Relationship 1yr+	Undergraduate University Degree	United States	0	Caribbean Islander	Female	0- Exclusively heterosexual with no homosexual	42	Business
287	Condition 1	2d	2	d	5	25	Undergraduate University Degree	Living with parents	Single	0	Croatia	0	South Eastern and Eastern European	Female	0- Exclusively heterosexual with no homosexual	42	Business
297	Condition 1	2d	2	d	50	29	Post Graduate University Degree	Living with parents	Single	0	Other - Southern Europe	0	South Eastern and Eastern European	Female	0- Exclusively heterosexual with no homosexual	42	Business
308	Condition 1	2d	2	d	35	42	Undergraduate University Degree	Living with partner	Long Term Monogamous Relationship 1yr+	Undergraduate University Degree	Greece	0	Southern European	Female	0- Exclusively heterosexual with no homosexual	42	Business
311	Condition 1	2d	2	d	20	28	Undergraduate University Degree	Living alone	Single	0	Chile	0	None of these define my ethnic group	Female	1- Predominantly heterosexual, only incidentally homosexual	42	Business
315	Condition 1	2d	2	d	45	38	Undergraduate University Degree	Living with partner	Long Term Monogamous Relationship 1yr+	Undergraduate University Degree	United States	0	North Western European, British or Irish	Female	1- Predominantly heterosexual, only incidentally homosexual	42	Business
316	Condition 1	2d	2	d	30	26	Undergraduate University Degree	Living with partner	Long Term Monogamous Relationship 1yr+	Post Graduate University Degree	United Kingdom	0	North Western European, British or Irish	Female	1- Predominantly heterosexual, only incidentally homosexual	42	Business
320	Condition 1	2d	2	d	50	19	High School	Living with parents	Single	0	Spain	0	European Mixed Race	Female	0- Exclusively heterosexual with no homosexual	42	Business
325	Condition 1	2d	2	d	60	43	Post Graduate University Degree	Living with partner	Long Term Monogamous Relationship 1yr+	Post Graduate University Degree	Canada	0	North Western European, British or Irish	Female	0- Exclusively heterosexual with no homosexual	42	Business
328	Condition 1	2d	2	d	5	23	Undergraduate University Degree	Living with roomates	Long Term Monogamous Relationship 1yr+	Undergraduate University Degree	United States	0	None of these define my ethnic group	Female	1- Predominantly heterosexual, only incidentally homosexual	42	Business
335	Condition 1	2d	2	d	60	24	Diploma	Living with parents	Single	0	Ireland	0	North Western European, British or Irish	Female	2- Predominantly heterosexual, but more than incidentally homosexual	42	Business
340	Condition 1	2d	2	d	50	20	Undergraduate University Degree	Living with parents	Single	0	Brazil	0	South American	Female	0- Exclusively heterosexual with no homosexual	42	Business
348	Condition 1	2d	2	d	15	29	Undergraduate University Degree	Living alone	Single	0	Finland	0	None of these define my ethnic group	Female	1- Predominantly heterosexual, only incidentally homosexual	42	Business
361	Condition 1	2d	2	d	60	23	Undergraduate University Degree	Living alone	Single	0	Germany	0	European Mixed Race	Female	0- Exclusively heterosexual with no homosexual	42	Business
384	Condition 1	2d	2	d	15	34	Doctorate/PhD	Living with partner	Long Term Monogamous Relationship 1yr+	Undergraduate University Degree	United States	0	North Western European, British or Irish	Female	1- Predominantly heterosexual, only incidentally homosexual	42	Business
460	Condition 1	2d	2	d	30	26	Undergraduate University Degree	Living alone	Single	0	United States	0	North Western European, British or Irish	Female	0- Exclusively heterosexual with no homosexual	42	Business
526	Condition 1	2d	2	d	20	39	Other	Living with partner	Long Term Open Relationship 1yr+	Other	United States	0	European Mixed Race	Female	2- Predominantly heterosexual, but more than incidentally homosexual	42	Business
534	Condition 1	2d	2	d	35	19	Undergraduate University Degree	Living with parents	Short Term Monogamous Under 1yr	Undergraduate University Degree	United States	0	European Mixed Race	Female	1- Predominantly heterosexual, only incidentally homosexual	42	Business
535	Condition 1	2d	2	d	20	19	High School	Living with parents	Single	0	Other - Asia	0	Southern Asian	Female	1- Predominantly heterosexual, only incidentally homosexual	42	Business
566	Condition 1	2d	2	d	20	28	Undergraduate University Degree	Living with partner	Long Term Monogamous Relationship 1yr+	Undergraduate University Degree	United States	0	None of these define my ethnic group	Female	2- Predominantly heterosexual, but more than incidentally homosexual	42	Business
587	Condition 1	2d	2	d	40	29	Post Graduate University Degree	Living alone	Long Term Monogamous Relationship 1yr+	Diploma	United States	0	South Eastern and Eastern European	Female	0- Exclusively heterosexual with no homosexual	42	Business
589	Condition 1	2d	2	d	0	24	Undergraduate University Degree	Living with roomates	Short Term Monogamous Under 1yr	High School	United States	0	Other Asian or Mixed Race Asian	Female	1- Predominantly heterosexual, only incidentally homosexual	42	Business
595	Condition 1	2d	2	d	60	42	Undergraduate University Degree	Living with partner	Long Term Monogamous Relationship 1yr+	Post Graduate University Degree	United States	0	None of these define my ethnic group	Female	0- Exclusively heterosexual with no homosexual	42	Business
598	Condition 1	2d	2	d	20	22	Undergraduate University Degree	Living with parents	Long Term Monogamous Relationship 1yr+	Undergraduate University Degree	United States	0	North Western European, British or Irish	Female	2- Predominantly heterosexual, but more than incidentally homosexual	42	Business
605	Condition 1	2d	2	d	15	61	Post Graduate University Degree	Living with roomates	Single	0	Australia	2614	North Western European, British or Irish	Female	1- Predominantly heterosexual, only incidentally homosexual	42	Business
607	Condition 1	2d	2	d	35	31	Undergraduate University Degree	Living alone	Long Term Monogamous Relationship 1yr+	High School	Ireland	0	None of these define my ethnic group	Female	3- Equally heterosexual and homosexual	42	Business
608	Condition 1	2d	2	d	50	18	Diploma	Other	Long Term Monogamous Relationship 1yr+	High School	Switzerland	0	Other Asian or Mixed Race Asian	Female	1- Predominantly heterosexual, only incidentally homosexual	42	Business
631	Condition 1	2d	2	d	10	32	Post Graduate University Degree	Living alone	Single	0	United States	0	North Western European, British or Irish	Female	0- Exclusively heterosexual with no homosexual	42	Business
9	Condition 1	7d	7	d	60	26	Post Graduate University Degree	Living with roomates	Long Term Monogamous Relationship 1yr+	Diploma	Australia	4026	North Western European, British or Irish	Female	2- Predominantly heterosexual, but more than incidentally homosexual	30	Business
22	Condition 1	7d	7	d	65	21	Undergraduate University Degree	Living with parents	Single	0	Argentina	0	European Mixed Race	Female	0- Exclusively heterosexual with no homosexual	30	Business
26	Condition 1	7d	7	d	65	33	Doctorate/PhD	Living with partner	Long Term Monogamous Relationship 1yr+	Doctorate/PhD	New Zealand	0	European Mixed Race	Female	1- Predominantly heterosexual, only incidentally homosexual	30	Business
28	Condition 1	7d	7	d	60	35	Doctorate/PhD	Living alone	Single	0	Australia	2790	North Western European, British or Irish	Female	1- Predominantly heterosexual, only incidentally homosexual	30	Business
37	Condition 1	7d	7	d	75	29	Doctorate/PhD	Living with partner	Long Term Monogamous Relationship 1yr+	Post Graduate University Degree	Australia	0	North Western European, British or Irish	Female	0- Exclusively heterosexual with no homosexual	30	Business
74	Condition 1	7d	7	d	50	27	Other	Living with partner	Long Term Monogamous Relationship 1yr+	Diploma	United States	0	South East Asian	Female	2- Predominantly heterosexual, but more than incidentally homosexual	30	Business
109	Condition 1	7d	7	d	55	48	Undergraduate University Degree	Living alone	Single	0	United States	0	North Western European, British or Irish	Female	1- Predominantly heterosexual, only incidentally homosexual	30	Business
121	Condition 1	7d	7	d	80	23	Post Graduate University Degree	Living with roomates	Single	0	South Africa	0	None of these define my ethnic group	Female	0- Exclusively heterosexual with no homosexual	30	Business
130	Condition 1	7d	7	d	55	29	Post Graduate University Degree	Living with partner	Long Term Monogamous Relationship 1yr+	Post Graduate University Degree	Australia	6430	Mixed Race Australian	Female	3- Equally heterosexual and homosexual	30	Business
140	Condition 1	7d	7	d	55	19	Undergraduate University Degree	Other	Single	0	Australia	2601	Mixed Race Australian	Female	1- Predominantly heterosexual, only incidentally homosexual	30	Business
155	Condition 1	7d	7	d	80	19	High School	Living with parents	Single	0	Australia	0	North Western European, British or Irish	Female	0- Exclusively heterosexual with no homosexual	30	Business
161	Condition 1	7d	7	d	35	25	Post Graduate University Degree	Living with parents	Long Term Monogamous Relationship 1yr+	Undergraduate University Degree	India	0	South East Asian	Female	1- Predominantly heterosexual, only incidentally homosexual	30	Business
165	Condition 1	7d	7	d	60	23	Undergraduate University Degree	Living alone	Single	0	United Kingdom	0	European Mixed Race	Female	0- Exclusively heterosexual with no homosexual	30	Business
172	Condition 1	7d	7	d	60	22	Undergraduate University Degree	Living with roomates	Long Term Monogamous Relationship 1yr+	Diploma	United States	0	Chinese Asian	Female	0- Exclusively heterosexual with no homosexual	30	Business
175	Condition 1	7d	7	d	60	21	Diploma	Living with parents	Short Term Monogamous Under 1yr	Post Graduate University Degree	Czech Republic	0	European Mixed Race	Female	1- Predominantly heterosexual, only incidentally homosexual	30	Business
178	Condition 1	7d	7	d	60	22	High School	Living with partner	Short Term Monogamous Under 1yr	Undergraduate University Degree	Netherlands	0	Southern European	Female	2- Predominantly heterosexual, but more than incidentally homosexual	30	Business
184	Condition 1	7d	7	d	35	33	Undergraduate University Degree	Living with partner	Long Term Monogamous Relationship 1yr+	Undergraduate University Degree	United States	0	North Western European, British or Irish	Female	0- Exclusively heterosexual with no homosexual	30	Business
188	Condition 1	7d	7	d	95	23	Post Graduate University Degree	Living with partner	Long Term Monogamous Relationship 1yr+	Undergraduate University Degree	Australia	2222	None of these define my ethnic group	Female	3- Equally heterosexual and homosexual	30	Business
191	Condition 1	7d	7	d	50	21	High School	Living with parents	Single	0	United States	0	None of these define my ethnic group	Female	1- Predominantly heterosexual, only incidentally homosexual	30	Business
192	Condition 1	7d	7	d	80	23	Post Graduate University Degree	Living with parents	Long Term Monogamous Relationship 1yr+	High School	Italy	0	Southern European	Female	0- Exclusively heterosexual with no homosexual	30	Business
194	Condition 1	7d	7	d	65	32	Diploma	Living with partner	Long Term Monogamous Relationship 1yr+	Diploma	Australia	6022	Mixed Race Australian	Female	2- Predominantly heterosexual, but more than incidentally homosexual	30	Business
201	Condition 1	7d	7	d	25	22	Undergraduate University Degree	Living with parents	Single	0	Mexico	0	None of these define my ethnic group	Female	1- Predominantly heterosexual, only incidentally homosexual	30	Business
205	Condition 1	7d	7	d	65	21	High School	Living with parents	Short Term Monogamous Under 1yr	High School	Slovakia	0	South Eastern and Eastern European	Female	2- Predominantly heterosexual, but more than incidentally homosexual	30	Business
228	Condition 1	7d	7	d	20	19	Undergraduate University Degree	Living alone	Single	0	Other - East European	0	South Eastern and Eastern European	Female	0- Exclusively heterosexual with no homosexual	30	Business
229	Condition 1	7d	7	d	35	22	Undergraduate University Degree	Living with roomates	Long Term Monogamous Relationship 1yr+	Diploma	United States	0	Native American Mixed Race	Female	2- Predominantly heterosexual, but more than incidentally homosexual	30	Business
230	Condition 1	7d	7	d	45	27	Undergraduate University Degree	Living with roomates	Single	0	Canada	0	North Western European, British or Irish	Female	0- Exclusively heterosexual with no homosexual	30	Business
243	Condition 1	7d	7	d	60	23	Diploma	Living with partner	Long Term Monogamous Relationship 1yr+	Diploma	Australia	0	European Mixed Race	Female	1- Predominantly heterosexual, only incidentally homosexual	30	Business
250	Condition 1	7d	7	d	70	33	Post Graduate University Degree	Living with parents	Single	0	Australia	6149	North Western European, British or Irish	Female	0- Exclusively heterosexual with no homosexual	30	Business
262	Condition 1	7d	7	d	35	23	Undergraduate University Degree	Living alone	Single	0	Germany	0	North Western European, British or Irish	Female	1- Predominantly heterosexual, only incidentally homosexual	30	Business
266	Condition 1	7d	7	d	85	20	Undergraduate University Degree	Living with parents	Single	0	Spain	0	North Western European, British or Irish	Female	1- Predominantly heterosexual, only incidentally homosexual	30	Business
280	Condition 1	7d	7	d	70	28	Post Graduate University Degree	Living with partner	Long Term Monogamous Relationship 1yr+	Diploma	South Africa	0	Southern and East Africa	Female	0- Exclusively heterosexual with no homosexual	30	Business
308	Condition 1	7d	7	d	80	42	Undergraduate University Degree	Living with partner	Long Term Monogamous Relationship 1yr+	Undergraduate University Degree	Greece	0	Southern European	Female	0- Exclusively heterosexual with no homosexual	30	Business
309	Condition 1	7d	7	d	65	25	Undergraduate University Degree	Living with parents	Single	0	Other - Southern America	0	South American	Female	2- Predominantly heterosexual, but more than incidentally homosexual	30	Business
313	Condition 1	7d	7	d	70	28	Doctorate/PhD	Living with roomates	Long Term Monogamous Relationship 1yr+	Doctorate/PhD	United Kingdom	0	Southern European	Female	0- Exclusively heterosexual with no homosexual	30	Business
316	Condition 1	7d	7	d	60	26	Undergraduate University Degree	Living with partner	Long Term Monogamous Relationship 1yr+	Post Graduate University Degree	United Kingdom	0	North Western European, British or Irish	Female	1- Predominantly heterosexual, only incidentally homosexual	30	Business
330	Condition 1	7d	7	d	45	22	Post Graduate University Degree	Living with parents	Single	0	Greece	0	Southern European	Female	0- Exclusively heterosexual with no homosexual	30	Business
338	Condition 1	7d	7	d	60	30	High School	Living with partner	Long Term Monogamous Relationship 1yr+	Undergraduate University Degree	United States	0	None of these define my ethnic group	Female	0- Exclusively heterosexual with no homosexual	30	Business
340	Condition 1	7d	7	d	65	20	Undergraduate University Degree	Living with parents	Single	0	Brazil	0	South American	Female	0- Exclusively heterosexual with no homosexual	30	Business
343	Condition 1	7d	7	d	60	48	Doctorate/PhD	Living with partner	Long Term Open Relationship 1yr+	Undergraduate University Degree	United States	0	European Mixed Race	Female	2- Predominantly heterosexual, but more than incidentally homosexual	30	Business
347	Condition 1	7d	7	d	80	26	Undergraduate University Degree	Living with partner	Long Term Monogamous Relationship 1yr+	Undergraduate University Degree	United States	0	None of these define my ethnic group	Female	0- Exclusively heterosexual with no homosexual	30	Business
363	Condition 1	7d	7	d	80	49	Diploma	Living with partner	Long Term Monogamous Relationship 1yr+	Post Graduate University Degree	United States	0	European Mixed Race	Female	1- Predominantly heterosexual, only incidentally homosexual	30	Business
365	Condition 1	7d	7	d	60	27	Diploma	Living alone	Single	0	Argentina	0	South American	Female	0- Exclusively heterosexual with no homosexual	30	Business
369	Condition 1	7d	7	d	75	18	High School	Living with parents	Short Term Open Relationship Under 1yr	High School	United Kingdom	0	North Western European, British or Irish	Female	3- Equally heterosexual and homosexual	30	Business
371	Condition 1	7d	7	d	70	24	Diploma	Living with parents	Single	0	United States	0	North Western European, British or Irish	Female	2- Predominantly heterosexual, but more than incidentally homosexual	30	Business
380	Condition 1	7d	7	d	55	19	High School	Living with parents	Single	0	South Africa	0	North Western European, British or Irish	Female	0- Exclusively heterosexual with no homosexual	30	Business
412	Condition 1	7d	7	d	65	32	Undergraduate University Degree	Living alone	Single	0	Chile	0	None of these define my ethnic group	Female	1- Predominantly heterosexual, only incidentally homosexual	30	Business
416	Condition 1	7d	7	d	80	30	Diploma	Living with partner	Long Term Monogamous Relationship 1yr+	High School	Canada	0	None of these define my ethnic group	Female	1- Predominantly heterosexual, only incidentally homosexual	30	Business
427	Condition 1	7d	7	d	60	25	Undergraduate University Degree	Living with partner	Long Term Monogamous Relationship 1yr+	Diploma	Other - Northern Europe	0	North Western European, British or Irish	Female	1- Predominantly heterosexual, only incidentally homosexual	30	Business
440	Condition 1	7d	7	d	90	35	Diploma	Living with roomates	Long Term Monogamous Relationship 1yr+	High School	Canada	0	North Western European, British or Irish	Female	0- Exclusively heterosexual with no homosexual	30	Business
441	Condition 1	7d	7	d	20	21	High School	Living with partner	Long Term Monogamous Relationship 1yr+	High School	Austria	0	None of these define my ethnic group	Female	0- Exclusively heterosexual with no homosexual	30	Business
451	Condition 1	7d	7	d	60	45	Diploma	Living alone	Long Term Monogamous Relationship 1yr+	Undergraduate University Degree	United States	0	North Western European, British or Irish	Female	1- Predominantly heterosexual, only incidentally homosexual	30	Business
459	Condition 1	7d	7	d	50	31	Diploma	Living with partner	Long Term Monogamous Relationship 1yr+	Post Graduate University Degree	United States	0	North Western European, British or Irish	Female	0- Exclusively heterosexual with no homosexual	30	Business
487	Condition 1	7d	7	d	85	49	Diploma	Living with parents	Single	0	Australia	2485	Mixed Race Australian	Female	0- Exclusively heterosexual with no homosexual	30	Business
509	Condition 1	7d	7	d	50	22	Undergraduate University Degree	Living with partner	Long Term Monogamous Relationship 1yr+	Other	France	0	Chinese Asian	Female	0- Exclusively heterosexual with no homosexual	30	Business
514	Condition 1	7d	7	d	70	57	Post Graduate University Degree	Living alone	Single	0	Canada	0	North Western European, British or Irish	Female	1- Predominantly heterosexual, only incidentally homosexual	30	Business
529	Condition 1	7d	7	d	50	25	Diploma	Living alone	Single	0	Australia	2795	Mixed Race Australian	Female	2- Predominantly heterosexual, but more than incidentally homosexual	30	Business
550	Condition 1	7d	7	d	30	18	Diploma	Living alone	Single	0	United States	0	Other African or Mixed Race African	Female	2- Predominantly heterosexual, but more than incidentally homosexual	30	Business
568	Condition 1	7d	7	d	95	23	Undergraduate University Degree	Living with roomates	Long Term Monogamous Relationship 1yr+	Undergraduate University Degree	Other - Southern Europe	0	None of these define my ethnic group	Female	0- Exclusively heterosexual with no homosexual	30	Business
570	Condition 1	7d	7	d	85	28	Post Graduate University Degree	Living with parents	Short Term Open Relationship Under 1yr	Diploma	Germany	0	North Western European, British or Irish	Female	0- Exclusively heterosexual with no homosexual	30	Business
587	Condition 1	7d	7	d	70	29	Post Graduate University Degree	Living alone	Long Term Monogamous Relationship 1yr+	Diploma	United States	0	South Eastern and Eastern European	Female	0- Exclusively heterosexual with no homosexual	30	Business
596	Condition 1	7d	7	d	60	22	Other	Living with partner	Long Term Monogamous Relationship 1yr+	Other	United States	0	North Western European, British or Irish	Female	2- Predominantly heterosexual, but more than incidentally homosexual	30	Business
599	Condition 1	7d	7	d	55	44	Other	Living alone	Single	0	Canada	0	North Western European, British or Irish	Female	1- Predominantly heterosexual, only incidentally homosexual	30	Business
608	Condition 1	7d	7	d	50	18	Diploma	Other	Long Term Monogamous Relationship 1yr+	High School	Switzerland	0	Other Asian or Mixed Race Asian	Female	1- Predominantly heterosexual, only incidentally homosexual	30	Business
616	Condition 1	7d	7	d	45	22	Undergraduate University Degree	Living with roomates	Single	0	Canada	0	North Western European, British or Irish	Female	1- Predominantly heterosexual, only incidentally homosexual	30	Business
8	Condition 1	8d	8	d	45	29	Post Graduate University Degree	Living with partner	Long Term Monogamous Relationship 1yr+	High School	Australia	2570	North Western European, British or Irish	Female	1- Predominantly heterosexual, only incidentally homosexual	45	Business
10	Condition 1	8d	8	d	25	22	Undergraduate University Degree	Living with roomates	Long Term Monogamous Relationship 1yr+	Post Graduate University Degree	Australia	2032	North Western European, British or Irish	Female	1- Predominantly heterosexual, only incidentally homosexual	45	Business
25	Condition 1	8d	8	d	35	31	Doctorate/PhD	Living with roomates	Short Term Monogamous Under 1yr	Post Graduate University Degree	United States	0	Other Central or South American or Mixed Race	Female	2- Predominantly heterosexual, but more than incidentally homosexual	45	Business
26	Condition 1	8d	8	d	45	33	Doctorate/PhD	Living with partner	Long Term Monogamous Relationship 1yr+	Doctorate/PhD	New Zealand	0	European Mixed Race	Female	1- Predominantly heterosexual, only incidentally homosexual	45	Business
27	Condition 1	8d	8	d	45	41	Undergraduate University Degree	Living with partner	Long Term Monogamous Relationship 1yr+	Undergraduate University Degree	United States	0	None of these define my ethnic group	Female	0- Exclusively heterosexual with no homosexual	45	Business
60	Condition 1	8d	8	d	45	23	Post Graduate University Degree	Living with partner	Long Term Monogamous Relationship 1yr+	Post Graduate University Degree	South Africa	0	European Mixed Race	Female	1- Predominantly heterosexual, only incidentally homosexual	45	Business
68	Condition 1	8d	8	d	60	23	Undergraduate University Degree	Living with parents	Long Term Monogamous Relationship 1yr+	Diploma	Australia	3214	North Western European, British or Irish	Female	1- Predominantly heterosexual, only incidentally homosexual	45	Business
73	Condition 1	8d	8	d	45	37	Diploma	Living alone	Single	0	Australia	3429	North Western European, British or Irish	Female	2- Predominantly heterosexual, but more than incidentally homosexual	45	Business
81	Condition 1	8d	8	d	65	33	Doctorate/PhD	Living alone	Single	0	Germany	0	South Eastern and Eastern European	Female	0- Exclusively heterosexual with no homosexual	45	Business
109	Condition 1	8d	8	d	0	48	Undergraduate University Degree	Living alone	Single	0	United States	0	North Western European, British or Irish	Female	1- Predominantly heterosexual, only incidentally homosexual	45	Business
133	Condition 1	8d	8	d	50	21	Diploma	Living with roomates	Short Term Monogamous Under 1yr	Doctorate/PhD	Australia	0	None of these define my ethnic group	Female	3- Equally heterosexual and homosexual	45	Business
150	Condition 1	8d	8	d	30	19	Undergraduate University Degree	Living with parents	Single	0	Australia	0	Chinese Asian	Female	0- Exclusively heterosexual with no homosexual	45	Business
164	Condition 1	8d	8	d	45	27	Post Graduate University Degree	Living with parents	Single	0	Australia	3142	North Western European, British or Irish	Female	0- Exclusively heterosexual with no homosexual	45	Business
193	Condition 1	8d	8	d	20	34	Post Graduate University Degree	Living alone	Single	0	Hungary	0	South Eastern and Eastern European	Female	0- Exclusively heterosexual with no homosexual	45	Business
199	Condition 1	8d	8	d	55	34	Diploma	Living with partner	Long Term Monogamous Relationship 1yr+	Post Graduate University Degree	United Kingdom	0	South Eastern and Eastern European	Female	0- Exclusively heterosexual with no homosexual	45	Business
206	Condition 1	8d	8	d	50	19	Undergraduate University Degree	Living with parents	Long Term Monogamous Relationship 1yr+	High School	United Kingdom	0	None of these define my ethnic group	Female	0- Exclusively heterosexual with no homosexual	45	Business
213	Condition 1	8d	8	d	70	24	Undergraduate University Degree	Living with roomates	Single	0	Other - East European	0	South Eastern and Eastern European	Female	0- Exclusively heterosexual with no homosexual	45	Business
226	Condition 1	8d	8	d	55	33	Doctorate/PhD	Living with roomates	Short Term Monogamous Under 1yr	Undergraduate University Degree	Australia	2042	Other Asian or Mixed Race Asian	Female	0- Exclusively heterosexual with no homosexual	45	Business
241	Condition 1	8d	8	d	10	24	Undergraduate University Degree	Living with partner	Long Term Monogamous Relationship 1yr+	High School	Germany	0	North Western European, British or Irish	Female	1- Predominantly heterosexual, only incidentally homosexual	45	Business
242	Condition 1	8d	8	d	35	23	High School	Living with parents	Single	0	United Kingdom	0	North Western European, British or Irish	Female	1- Predominantly heterosexual, only incidentally homosexual	45	Business
250	Condition 1	8d	8	d	45	33	Post Graduate University Degree	Living with parents	Single	0	Australia	6149	North Western European, British or Irish	Female	0- Exclusively heterosexual with no homosexual	45	Business
252	Condition 1	8d	8	d	40	40	High School	Living alone	Single	0	Croatia	0	South Eastern and Eastern European	Female	0- Exclusively heterosexual with no homosexual	45	Business
264	Condition 1	8d	8	d	35	35	Post Graduate University Degree	Living alone	Single	0	New Zealand	0	New Zealand Peoples	Female	0- Exclusively heterosexual with no homosexual	45	Business
265	Condition 1	8d	8	d	30	23	Undergraduate University Degree	Living with parents	Long Term Monogamous Relationship 1yr+	Post Graduate University Degree	Slovakia	0	South Eastern and Eastern European	Female	1- Predominantly heterosexual, only incidentally homosexual	45	Business
266	Condition 1	8d	8	d	50	20	Undergraduate University Degree	Living with parents	Single	0	Spain	0	North Western European, British or Irish	Female	1- Predominantly heterosexual, only incidentally homosexual	45	Business
278	Condition 1	8d	8	d	50	27	Post Graduate University Degree	Living alone	Short Term Monogamous Under 1yr	Diploma	United States	0	North Western European, British or Irish	Female	0- Exclusively heterosexual with no homosexual	45	Business
309	Condition 1	8d	8	d	50	25	Undergraduate University Degree	Living with parents	Single	0	Other - Southern America	0	South American	Female	2- Predominantly heterosexual, but more than incidentally homosexual	45	Business
319	Condition 1	8d	8	d	65	36	Post Graduate University Degree	Living with partner	Long Term Monogamous Relationship 1yr+	Undergraduate University Degree	United States	0	European Mixed Race	Female	3- Equally heterosexual and homosexual	45	Business
325	Condition 1	8d	8	d	15	43	Post Graduate University Degree	Living with partner	Long Term Monogamous Relationship 1yr+	Post Graduate University Degree	Canada	0	North Western European, British or Irish	Female	0- Exclusively heterosexual with no homosexual	45	Business
330	Condition 1	8d	8	d	20	22	Post Graduate University Degree	Living with parents	Single	0	Greece	0	Southern European	Female	0- Exclusively heterosexual with no homosexual	45	Business
338	Condition 1	8d	8	d	30	30	High School	Living with partner	Long Term Monogamous Relationship 1yr+	Undergraduate University Degree	United States	0	None of these define my ethnic group	Female	0- Exclusively heterosexual with no homosexual	45	Business
340	Condition 1	8d	8	d	45	20	Undergraduate University Degree	Living with parents	Single	0	Brazil	0	South American	Female	0- Exclusively heterosexual with no homosexual	45	Business
347	Condition 1	8d	8	d	20	26	Undergraduate University Degree	Living with partner	Long Term Monogamous Relationship 1yr+	Undergraduate University Degree	United States	0	None of these define my ethnic group	Female	0- Exclusively heterosexual with no homosexual	45	Business
348	Condition 1	8d	8	d	20	29	Undergraduate University Degree	Living alone	Single	0	Finland	0	None of these define my ethnic group	Female	1- Predominantly heterosexual, only incidentally homosexual	45	Business
349	Condition 1	8d	8	d	45	28	Undergraduate University Degree	Other	Single	0	Other - Northern Europe	0	South Eastern and Eastern European	Female	0- Exclusively heterosexual with no homosexual	45	Business
369	Condition 1	8d	8	d	55	18	High School	Living with parents	Short Term Open Relationship Under 1yr	High School	United Kingdom	0	North Western European, British or Irish	Female	3- Equally heterosexual and homosexual	45	Business
374	Condition 1	8d	8	d	30	31	Diploma	Living with partner	Long Term Open Relationship 1yr+	Diploma	United States	0	North Western European, British or Irish	Female	0- Exclusively heterosexual with no homosexual	45	Business
381	Condition 1	8d	8	d	70	42	High School	Living with partner	Long Term Monogamous Relationship 1yr+	High School	United States	0	European Mixed Race	Female	1- Predominantly heterosexual, only incidentally homosexual	45	Business
383	Condition 1	8d	8	d	45	24	Post Graduate University Degree	Living with parents	Short Term Monogamous Under 1yr	Undergraduate University Degree	United States	0	Native American Mixed Race	Female	1- Predominantly heterosexual, only incidentally homosexual	45	Business
384	Condition 1	8d	8	d	15	34	Doctorate/PhD	Living with partner	Long Term Monogamous Relationship 1yr+	Undergraduate University Degree	United States	0	North Western European, British or Irish	Female	1- Predominantly heterosexual, only incidentally homosexual	45	Business
393	Condition 1	8d	8	d	25	24	High School	Living with partner	Long Term Monogamous Relationship 1yr+	High School	United Kingdom	0	None of these define my ethnic group	Female	0- Exclusively heterosexual with no homosexual	45	Business
396	Condition 1	8d	8	d	55	64	Undergraduate University Degree	Living with partner	Long Term Monogamous Relationship 1yr+	Post Graduate University Degree	United States	0	European Mixed Race	Female	0- Exclusively heterosexual with no homosexual	45	Business
412	Condition 1	8d	8	d	40	32	Undergraduate University Degree	Living alone	Single	0	Chile	0	None of these define my ethnic group	Female	1- Predominantly heterosexual, only incidentally homosexual	45	Business
420	Condition 1	8d	8	d	65	27	Undergraduate University Degree	Living with parents	Single	0	Serbia	0	South Eastern and Eastern European	Female	3- Equally heterosexual and homosexual	45	Business
427	Condition 1	8d	8	d	55	25	Undergraduate University Degree	Living with partner	Long Term Monogamous Relationship 1yr+	Diploma	Other - Northern Europe	0	North Western European, British or Irish	Female	1- Predominantly heterosexual, only incidentally homosexual	45	Business
433	Condition 1	8d	8	d	40	31	Diploma	Living with partner	Long Term Open Relationship 1yr+	Other	Netherlands	0	North Western European, British or Irish	Female	1- Predominantly heterosexual, only incidentally homosexual	45	Business
435	Condition 1	8d	8	d	50	34	Diploma	Living with partner	Long Term Monogamous Relationship 1yr+	High School	Canada	0	North Western European, British or Irish	Female	1- Predominantly heterosexual, only incidentally homosexual	45	Business
496	Condition 1	8d	8	d	40	31	Post Graduate University Degree	Living with partner	Long Term Monogamous Relationship 1yr+	High School	Portugal	0	Southern European	Female	0- Exclusively heterosexual with no homosexual	45	Business
498	Condition 1	8d	8	d	45	25	Undergraduate University Degree	Living with roomates	Single	0	United Kingdom	0	None of these define my ethnic group	Female	0- Exclusively heterosexual with no homosexual, 1- Predominantly heterosexual, only incidentally homosexual	45	Business
504	Condition 1	8d	8	d	60	24	Post Graduate University Degree	Living with parents	Long Term Monogamous Relationship 1yr+	High School	Other - East European	0	South Eastern and Eastern European	Female	0- Exclusively heterosexual with no homosexual	45	Business
509	Condition 1	8d	8	d	15	22	Undergraduate University Degree	Living with partner	Long Term Monogamous Relationship 1yr+	Other	France	0	Chinese Asian	Female	0- Exclusively heterosexual with no homosexual	45	Business
519	Condition 1	8d	8	d	30	22	Undergraduate University Degree	Living with partner	Long Term Monogamous Relationship 1yr+	Post Graduate University Degree	Other - East European	0	South Eastern and Eastern European	Female	1- Predominantly heterosexual, only incidentally homosexual	45	Business
531	Condition 1	8d	8	d	50	32	Other	Living with partner	Long Term Monogamous Relationship 1yr+	Other	United States	0	None of these define my ethnic group	Female	3- Equally heterosexual and homosexual	45	Business
533	Condition 1	8d	8	d	0	26	Post Graduate University Degree	Living alone	Short Term Monogamous Under 1yr	Undergraduate University Degree	United States	0	None of these define my ethnic group	Female	1- Predominantly heterosexual, only incidentally homosexual	45	Business
535	Condition 1	8d	8	d	35	19	High School	Living with parents	Single	0	Other - Asia	0	Southern Asian	Female	1- Predominantly heterosexual, only incidentally homosexual	45	Business
543	Condition 1	8d	8	d	15	28	Post Graduate University Degree	Living alone	Long Term Open Relationship 1yr+	Undergraduate University Degree	Greece	0	Southern European	Female	1- Predominantly heterosexual, only incidentally homosexual	45	Business
550	Condition 1	8d	8	d	25	18	Diploma	Living alone	Single	0	United States	0	Other African or Mixed Race African	Female	2- Predominantly heterosexual, but more than incidentally homosexual	45	Business
578	Condition 1	8d	8	d	20	26	Post Graduate University Degree	Living alone	Long Term Monogamous Relationship 1yr+	Post Graduate University Degree	Spain	0	Southern European	Female	1- Predominantly heterosexual, only incidentally homosexual	45	Business
580	Condition 1	8d	8	d	40	29	Post Graduate University Degree	Living with partner	Long Term Monogamous Relationship 1yr+	Undergraduate University Degree	Other - Middle East	0	European Mixed Race	Female	3- Equally heterosexual and homosexual	45	Business
597	Condition 1	8d	8	d	20	37	Post Graduate University Degree	Living alone	Single	0	Chile	0	South American	Female	0- Exclusively heterosexual with no homosexual	45	Business
599	Condition 1	8d	8	d	10	44	Other	Living alone	Single	0	Canada	0	North Western European, British or Irish	Female	1- Predominantly heterosexual, only incidentally homosexual	45	Business
603	Condition 1	8d	8	d	45	21	Undergraduate University Degree	Living with parents	Single	0	United States	0	None of these define my ethnic group	Female	1- Predominantly heterosexual, only incidentally homosexual	45	Business
605	Condition 1	8d	8	d	35	61	Post Graduate University Degree	Living with roomates	Single	0	Australia	2614	North Western European, British or Irish	Female	1- Predominantly heterosexual, only incidentally homosexual	45	Business
612	Condition 1	8d	8	d	50	24	Post Graduate University Degree	Living with parents	Single	0	Chile	0	South American	Female	0- Exclusively heterosexual with no homosexual	45	Business
614	Condition 1	8d	8	d	20	36	Undergraduate University Degree	Living with partner	Long Term Monogamous Relationship 1yr+	High School	United States	0	North Western European, British or Irish	Female	1- Predominantly heterosexual, only incidentally homosexual	45	Business
616	Condition 1	8d	8	d	95	22	Undergraduate University Degree	Living with roomates	Single	0	Canada	0	North Western European, British or Irish	Female	1- Predominantly heterosexual, only incidentally homosexual	45	Business
630	Condition 1	8d	8	d	25	23	Undergraduate University Degree	Living with roomates	Short Term Monogamous Under 1yr	Undergraduate University Degree	Canada	0	North Western European, British or Irish	Female	1- Predominantly heterosexual, only incidentally homosexual	45	Business
8	Condition 1	9d	9	d	50	29	Post Graduate University Degree	Living with partner	Long Term Monogamous Relationship 1yr+	High School	Australia	2570	North Western European, British or Irish	Female	1- Predominantly heterosexual, only incidentally homosexual	26	Business
34	Condition 1	9d	9	d	45	22	Diploma	Living with partner	Long Term Open Relationship 1yr+	Diploma	United States	0	European Mixed Race	Female	2- Predominantly heterosexual, but more than incidentally homosexual	26	Business
37	Condition 1	9d	9	d	30	29	Doctorate/PhD	Living with partner	Long Term Monogamous Relationship 1yr+	Post Graduate University Degree	Australia	0	North Western European, British or Irish	Female	0- Exclusively heterosexual with no homosexual	26	Business
45	Condition 1	9d	9	d	55	20	Undergraduate University Degree	Living with roomates	Single	0	United States	0	European Mixed Race	Female	0- Exclusively heterosexual with no homosexual	26	Business
62	Condition 1	9d	9	d	65	23	Undergraduate University Degree	Living with parents	Short Term Monogamous Under 1yr	Undergraduate University Degree	Australia	2913	Chinese Asian	Female	1- Predominantly heterosexual, only incidentally homosexual	26	Business
66	Condition 1	9d	9	d	75	21	Undergraduate University Degree	Living with roomates	Single	0	Malaysia	0	South East Asian	Female	0- Exclusively heterosexual with no homosexual	26	Business
88	Condition 1	9d	9	d	60	18	High School	Living with parents	Single	0	India	0	Southern Asian	Female	2- Predominantly heterosexual, but more than incidentally homosexual	26	Business
90	Condition 1	9d	9	d	10	22	Undergraduate University Degree	Living with parents	Single	0	United Kingdom	0	North Western European, British or Irish	Female	1- Predominantly heterosexual, only incidentally homosexual	26	Business
96	Condition 1	9d	9	d	15	25	Undergraduate University Degree	Living with parents	Single	0	Other - Southern America	0	South American	Female	0- Exclusively heterosexual with no homosexual	26	Business
109	Condition 1	9d	9	d	20	48	Undergraduate University Degree	Living alone	Single	0	United States	0	North Western European, British or Irish	Female	1- Predominantly heterosexual, only incidentally homosexual	26	Business
111	Condition 1	9d	9	d	50	23	Undergraduate University Degree	Living with parents	Short Term Open Relationship Under 1yr	Undergraduate University Degree	Australia	2230	North African or Middle Eastern Arab	Female	0- Exclusively heterosexual with no homosexual	26	Business
117	Condition 1	9d	9	d	70	86	Undergraduate University Degree	Living alone	Long Term Monogamous Relationship 1yr+	Other	United States	0	Native North American or First Nation	Female	0- Exclusively heterosexual with no homosexual	26	Business
130	Condition 1	9d	9	d	50	29	Post Graduate University Degree	Living with partner	Long Term Monogamous Relationship 1yr+	Post Graduate University Degree	Australia	6430	Mixed Race Australian	Female	3- Equally heterosexual and homosexual	26	Business
140	Condition 1	9d	9	d	60	19	Undergraduate University Degree	Other	Single	0	Australia	2601	Mixed Race Australian	Female	1- Predominantly heterosexual, only incidentally homosexual	26	Business
145	Condition 1	9d	9	d	75	22	Undergraduate University Degree	Living with parents	Single	0	Australia	0	North Western European, British or Irish	Female	0- Exclusively heterosexual with no homosexual	26	Business
150	Condition 1	9d	9	d	60	19	Undergraduate University Degree	Living with parents	Single	0	Australia	0	Chinese Asian	Female	0- Exclusively heterosexual with no homosexual	26	Business
155	Condition 1	9d	9	d	70	19	High School	Living with parents	Single	0	Australia	0	North Western European, British or Irish	Female	0- Exclusively heterosexual with no homosexual	26	Business
164	Condition 1	9d	9	d	50	27	Post Graduate University Degree	Living with parents	Single	0	Australia	3142	North Western European, British or Irish	Female	0- Exclusively heterosexual with no homosexual	26	Business
165	Condition 1	9d	9	d	70	23	Undergraduate University Degree	Living alone	Single	0	United Kingdom	0	European Mixed Race	Female	0- Exclusively heterosexual with no homosexual	26	Business
167	Condition 1	9d	9	d	65	20	Undergraduate University Degree	Living with parents	Single	0	Australia	2140	Chinese Asian	Female	1- Predominantly heterosexual, only incidentally homosexual	26	Business
172	Condition 1	9d	9	d	40	22	Undergraduate University Degree	Living with roomates	Long Term Monogamous Relationship 1yr+	Diploma	United States	0	Chinese Asian	Female	0- Exclusively heterosexual with no homosexual	26	Business
178	Condition 1	9d	9	d	50	22	High School	Living with partner	Short Term Monogamous Under 1yr	Undergraduate University Degree	Netherlands	0	Southern European	Female	2- Predominantly heterosexual, but more than incidentally homosexual	26	Business
188	Condition 1	9d	9	d	35	23	Post Graduate University Degree	Living with partner	Long Term Monogamous Relationship 1yr+	Undergraduate University Degree	Australia	2222	None of these define my ethnic group	Female	3- Equally heterosexual and homosexual	26	Business
192	Condition 1	9d	9	d	35	23	Post Graduate University Degree	Living with parents	Long Term Monogamous Relationship 1yr+	High School	Italy	0	Southern European	Female	0- Exclusively heterosexual with no homosexual	26	Business
193	Condition 1	9d	9	d	30	34	Post Graduate University Degree	Living alone	Single	0	Hungary	0	South Eastern and Eastern European	Female	0- Exclusively heterosexual with no homosexual	26	Business
197	Condition 1	9d	9	d	70	35	Diploma	Living with partner	Long Term Monogamous Relationship 1yr+	Diploma	Finland	0	North Western European, British or Irish	Female	2- Predominantly heterosexual, but more than incidentally homosexual	26	Business
199	Condition 1	9d	9	d	60	34	Diploma	Living with partner	Long Term Monogamous Relationship 1yr+	Post Graduate University Degree	United Kingdom	0	South Eastern and Eastern European	Female	0- Exclusively heterosexual with no homosexual	26	Business
206	Condition 1	9d	9	d	55	19	Undergraduate University Degree	Living with parents	Long Term Monogamous Relationship 1yr+	High School	United Kingdom	0	None of these define my ethnic group	Female	0- Exclusively heterosexual with no homosexual	26	Business
213	Condition 1	9d	9	d	20	24	Undergraduate University Degree	Living with roomates	Single	0	Other - East European	0	South Eastern and Eastern European	Female	0- Exclusively heterosexual with no homosexual	26	Business
223	Condition 1	9d	9	d	0	22	Undergraduate University Degree	Living with parents	Single	0	Greece	0	Southern European	Female	0- Exclusively heterosexual with no homosexual	26	Business
226	Condition 1	9d	9	d	35	33	Doctorate/PhD	Living with roomates	Short Term Monogamous Under 1yr	Undergraduate University Degree	Australia	2042	Other Asian or Mixed Race Asian	Female	0- Exclusively heterosexual with no homosexual	26	Business
230	Condition 1	9d	9	d	45	27	Undergraduate University Degree	Living with roomates	Single	0	Canada	0	North Western European, British or Irish	Female	0- Exclusively heterosexual with no homosexual	26	Business
249	Condition 1	9d	9	d	35	35	Undergraduate University Degree	Living with partner	Long Term Monogamous Relationship 1yr+	Other	New Zealand	0	New Zealand Peoples	Female	2- Predominantly heterosexual, but more than incidentally homosexual	26	Business
252	Condition 1	9d	9	d	40	40	High School	Living alone	Single	0	Croatia	0	South Eastern and Eastern European	Female	0- Exclusively heterosexual with no homosexual	26	Business
254	Condition 1	9d	9	d	35	23	Diploma	Living with parents	Single	0	Other - East European	0	South Eastern and Eastern European	Female	1- Predominantly heterosexual, only incidentally homosexual	26	Business
262	Condition 1	9d	9	d	35	23	Undergraduate University Degree	Living alone	Single	0	Germany	0	North Western European, British or Irish	Female	1- Predominantly heterosexual, only incidentally homosexual	26	Business
269	Condition 1	9d	9	d	55	29	High School	Living with parents	Single	0	United States	no	South American	Female	1- Predominantly heterosexual, only incidentally homosexual	26	Business
275	Condition 1	9d	9	d	80	29	Undergraduate University Degree	Living with parents	Single	0	United States	0	Southern European	Female	0- Exclusively heterosexual with no homosexual	26	Business
287	Condition 1	9d	9	d	35	25	Undergraduate University Degree	Living with parents	Single	0	Croatia	0	South Eastern and Eastern European	Female	0- Exclusively heterosexual with no homosexual	26	Business
297	Condition 1	9d	9	d	60	29	Post Graduate University Degree	Living with parents	Single	0	Other - Southern Europe	0	South Eastern and Eastern European	Female	0- Exclusively heterosexual with no homosexual	26	Business
298	Condition 1	9d	9	d	70	20	Undergraduate University Degree	Living with partner	Long Term Monogamous Relationship 1yr+	Undergraduate University Degree	Other - Northern Europe	0	European Mixed Race	Female	0- Exclusively heterosexual with no homosexual	26	Business
308	Condition 1	9d	9	d	50	42	Undergraduate University Degree	Living with partner	Long Term Monogamous Relationship 1yr+	Undergraduate University Degree	Greece	0	Southern European	Female	0- Exclusively heterosexual with no homosexual	26	Business
313	Condition 1	9d	9	d	55	28	Doctorate/PhD	Living with roomates	Long Term Monogamous Relationship 1yr+	Doctorate/PhD	United Kingdom	0	Southern European	Female	0- Exclusively heterosexual with no homosexual	26	Business
319	Condition 1	9d	9	d	80	36	Post Graduate University Degree	Living with partner	Long Term Monogamous Relationship 1yr+	Undergraduate University Degree	United States	0	European Mixed Race	Female	3- Equally heterosexual and homosexual	26	Business
320	Condition 1	9d	9	d	35	19	High School	Living with parents	Single	0	Spain	0	European Mixed Race	Female	0- Exclusively heterosexual with no homosexual	26	Business
325	Condition 1	9d	9	d	85	43	Post Graduate University Degree	Living with partner	Long Term Monogamous Relationship 1yr+	Post Graduate University Degree	Canada	0	North Western European, British or Irish	Female	0- Exclusively heterosexual with no homosexual	26	Business
335	Condition 1	9d	9	d	60	24	Diploma	Living with parents	Single	0	Ireland	0	North Western European, British or Irish	Female	2- Predominantly heterosexual, but more than incidentally homosexual	26	Business
337	Condition 1	9d	9	d	30	59	Undergraduate University Degree	Living alone	Single	0	United States	0	North Western European, British or Irish	Female	1- Predominantly heterosexual, only incidentally homosexual	26	Business
343	Condition 1	9d	9	d	60	48	Doctorate/PhD	Living with partner	Long Term Open Relationship 1yr+	Undergraduate University Degree	United States	0	European Mixed Race	Female	2- Predominantly heterosexual, but more than incidentally homosexual	26	Business
350	Condition 1	9d	9	d	70	69	High School	Living alone	Single	0	United States	0	None of these define my ethnic group	Female	0- Exclusively heterosexual with no homosexual	26	Business
355	Condition 1	9d	9	d	20	27	Post Graduate University Degree	Living with partner	Long Term Monogamous Relationship 1yr+	Undergraduate University Degree	Germany	0	North Western European, British or Irish	Female	1- Predominantly heterosexual, only incidentally homosexual	26	Business
359	Condition 1	9d	9	d	60	37	Post Graduate University Degree	Living with partner	Long Term Monogamous Relationship 1yr+	Other	United States	0	North Western European, British or Irish	Female	2- Predominantly heterosexual, but more than incidentally homosexual	26	Business
360	Condition 1	9d	9	d	65	26	Undergraduate University Degree	Living with partner	Long Term Monogamous Relationship 1yr+	Undergraduate University Degree	United States	0	Native American Mixed Race	Female	0- Exclusively heterosexual with no homosexual	26	Business
361	Condition 1	9d	9	d	75	23	Undergraduate University Degree	Living alone	Single	0	Germany	0	European Mixed Race	Female	0- Exclusively heterosexual with no homosexual	26	Business
383	Condition 1	9d	9	d	65	24	Post Graduate University Degree	Living with parents	Short Term Monogamous Under 1yr	Undergraduate University Degree	United States	0	Native American Mixed Race	Female	1- Predominantly heterosexual, only incidentally homosexual	26	Business
398	Condition 1	9d	9	d	60	43	Other	Other	Single	0	Norway	0	European Mixed Race	Female	0- Exclusively heterosexual with no homosexual	26	Business
420	Condition 1	9d	9	d	75	27	Undergraduate University Degree	Living with parents	Single	0	Serbia	0	South Eastern and Eastern European	Female	3- Equally heterosexual and homosexual	26	Business
432	Condition 1	9d	9	d	65	23	Undergraduate University Degree	Living with parents	Long Term Monogamous Relationship 1yr+	Diploma	United Kingdom	0	North Western European, British or Irish	Female	2- Predominantly heterosexual, but more than incidentally homosexual	26	Business
433	Condition 1	9d	9	d	55	31	Diploma	Living with partner	Long Term Open Relationship 1yr+	Other	Netherlands	0	North Western European, British or Irish	Female	1- Predominantly heterosexual, only incidentally homosexual	26	Business
434	Condition 1	9d	9	d	60	28	Post Graduate University Degree	Living with partner	Long Term Monogamous Relationship 1yr+	Diploma	Other - Northern Europe	0	North Western European, British or Irish	Female	0- Exclusively heterosexual with no homosexual	26	Business
441	Condition 1	9d	9	d	20	21	High School	Living with partner	Long Term Monogamous Relationship 1yr+	High School	Austria	0	None of these define my ethnic group	Female	0- Exclusively heterosexual with no homosexual	26	Business
465	Condition 1	9d	9	d	40	20	Undergraduate University Degree	Living with parents	Single	0	Belgium	0	North African or Middle Eastern Arab	Female	0- Exclusively heterosexual with no homosexual	26	Business
496	Condition 1	9d	9	d	50	31	Post Graduate University Degree	Living with partner	Long Term Monogamous Relationship 1yr+	High School	Portugal	0	Southern European	Female	0- Exclusively heterosexual with no homosexual	26	Business
509	Condition 1	9d	9	d	75	22	Undergraduate University Degree	Living with partner	Long Term Monogamous Relationship 1yr+	Other	France	0	Chinese Asian	Female	0- Exclusively heterosexual with no homosexual	26	Business
514	Condition 1	9d	9	d	80	57	Post Graduate University Degree	Living alone	Single	0	Canada	0	North Western European, British or Irish	Female	1- Predominantly heterosexual, only incidentally homosexual	26	Business
525	Condition 1	9d	9	d	65	32	Undergraduate University Degree	Living with roomates	Single	0	New Zealand	0	New Zealand Peoples	Female	1- Predominantly heterosexual, only incidentally homosexual	26	Business
529	Condition 1	9d	9	d	30	25	Diploma	Living alone	Single	0	Australia	2795	Mixed Race Australian	Female	2- Predominantly heterosexual, but more than incidentally homosexual	26	Business
531	Condition 1	9d	9	d	55	32	Other	Living with partner	Long Term Monogamous Relationship 1yr+	Other	United States	0	None of these define my ethnic group	Female	3- Equally heterosexual and homosexual	26	Business
556	Condition 1	9d	9	d	55	33	Undergraduate University Degree	Living with roomates	Long Term Monogamous Relationship 1yr+	Diploma	United States	0	European Mixed Race	Female	0- Exclusively heterosexual with no homosexual	26	Business
566	Condition 1	9d	9	d	50	28	Undergraduate University Degree	Living with partner	Long Term Monogamous Relationship 1yr+	Undergraduate University Degree	United States	0	None of these define my ethnic group	Female	2- Predominantly heterosexual, but more than incidentally homosexual	26	Business
592	Condition 1	9d	9	d	45	18	High School	Living with parents	Single	0	United Kingdom	0	Southern Asian	Female	0- Exclusively heterosexual with no homosexual	26	Business
598	Condition 1	9d	9	d	65	22	Undergraduate University Degree	Living with parents	Long Term Monogamous Relationship 1yr+	Undergraduate University Degree	United States	0	North Western European, British or Irish	Female	2- Predominantly heterosexual, but more than incidentally homosexual	26	Business
604	Condition 1	9d	9	d	70	23	Undergraduate University Degree	Living with roomates	Single	0	Australia	0	North Western European, British or Irish	Female	0- Exclusively heterosexual with no homosexual	26	Business
605	Condition 1	9d	9	d	85	61	Post Graduate University Degree	Living with roomates	Single	0	Australia	2614	North Western European, British or Irish	Female	1- Predominantly heterosexual, only incidentally homosexual	26	Business
606	Condition 1	9d	9	d	60	22	Undergraduate University Degree	Living with parents	Single	0	Singapore	0	South East Asian	Female	0- Exclusively heterosexual with no homosexual	26	Business
607	Condition 1	9d	9	d	45	31	Undergraduate University Degree	Living alone	Long Term Monogamous Relationship 1yr+	High School	Ireland	0	None of these define my ethnic group	Female	3- Equally heterosexual and homosexual	26	Business
614	Condition 1	9d	9	d	80	36	Undergraduate University Degree	Living with partner	Long Term Monogamous Relationship 1yr+	High School	United States	0	North Western European, British or Irish	Female	1- Predominantly heterosexual, only incidentally homosexual	26	Business
619	Condition 1	9d	9	d	25	26	Post Graduate University Degree	Living with partner	Long Term Monogamous Relationship 1yr+	Post Graduate University Degree	Netherlands	0	North Western European, British or Irish	Female	0- Exclusively heterosexual with no homosexual	26	Business
621	Condition 1	9d	9	d	10	28	Doctorate/PhD	Living with partner	Long Term Monogamous Relationship 1yr+	Post Graduate University Degree	Australia	0	Other North-East Asian	Female	1- Predominantly heterosexual, only incidentally homosexual	26	Business
630	Condition 1	9d	9	d	55	23	Undergraduate University Degree	Living with roomates	Short Term Monogamous Under 1yr	Undergraduate University Degree	Canada	0	North Western European, British or Irish	Female	1- Predominantly heterosexual, only incidentally homosexual	26	Business
135	Condition 1	1a	1	a	60	26	Post Graduate University Degree	Living with roomates	Single	0	Australia	3844	North Western European, British or Irish	Male	0- Exclusively heterosexual with no homosexual	45	Business
212	Condition 1	1a	1	a	75	24	Undergraduate University Degree	Other	Short Term Monogamous Under 1yr	High School	Other - East European	0	None of these define my ethnic group	Male	0- Exclusively heterosexual with no homosexual	45	Business
277	Condition 1	1a	1	a	10	35	Post Graduate University Degree	Living with roomates	Single	0	New Zealand	0	North Western European, British or Irish	Male	0- Exclusively heterosexual with no homosexual	45	Business
322	Condition 1	1a	1	a	65	44	Diploma	Living with partner	Long Term Monogamous Relationship 1yr+	High School	United States	0	South Eastern and Eastern European	Male	0- Exclusively heterosexual with no homosexual	45	Business
472	Condition 1	1a	1	a	40	29	Post Graduate University Degree	Living alone	Long Term Monogamous Relationship 1yr+	Undergraduate University Degree	United States	0	North Western European, British or Irish	Male	0- Exclusively heterosexual with no homosexual	45	Business
591	Condition 1	1a	1	a	60	38	Post Graduate University Degree	Living with partner	Long Term Monogamous Relationship 1yr+	Undergraduate University Degree	Poland	0	European Mixed Race	Male	1- Predominantly heterosexual, only incidentally homosexual	45	Business
610	Condition 1	1a	1	a	60	29	Undergraduate University Degree	Living with partner	Long Term Monogamous Relationship 1yr+	High School	United States	0	European Mixed Race	Male	2- Predominantly heterosexual, but more than incidentally homosexual	45	Business
58	Condition 1	2a	2	a	50	20	Undergraduate University Degree	Living with parents	Single	0	Other - Southern America	0	South American	Male	1- Predominantly heterosexual, only incidentally homosexual	42	Business
80	Condition 1	2a	2	a	45	31	Undergraduate University Degree	Living with partner	Long Term Monogamous Relationship 1yr+	Undergraduate University Degree	Australia	0	North Western European, British or Irish	Male	0- Exclusively heterosexual with no homosexual	42	Business
112	Condition 1	2a	2	a	15	23	Undergraduate University Degree	Living with roomates	Short Term Monogamous Under 1yr	Diploma	Australia	2304	North Western European, British or Irish	Male	1- Predominantly heterosexual, only incidentally homosexual	42	Business
148	Condition 1	2a	2	a	10	20	Undergraduate University Degree	Living with roomates	Single	0	Australia	2601	North Western European, British or Irish	Male	0- Exclusively heterosexual with no homosexual	42	Business
159	Condition 1	2a	2	a	50	31	Post Graduate University Degree	Living with roomates	Single	0	Australia	2134	Chinese Asian	Male	0- Exclusively heterosexual with no homosexual	42	Business
385	Condition 1	2a	2	a	30	18	Undergraduate University Degree	Living with parents	Single	0	Other - Asia	0	Chinese Asian	Male	2- Predominantly heterosexual, but more than incidentally homosexual	42	Business
456	Condition 1	2a	2	a	60	18	High School	Living with parents	Single	0	Brazil	0	European Mixed Race	Male	2- Predominantly heterosexual, but more than incidentally homosexual	42	Business
610	Condition 1	2a	2	a	10	29	Undergraduate University Degree	Living with partner	Long Term Monogamous Relationship 1yr+	High School	United States	0	European Mixed Race	Male	2- Predominantly heterosexual, but more than incidentally homosexual	42	Business
116	Condition 1	7a	7	a	45	30	Post Graduate University Degree	Living with partner	Long Term Monogamous Relationship 1yr+	Undergraduate University Degree	India	0	Southern Asian	Male	0- Exclusively heterosexual with no homosexual	30	Business
225	Condition 1	7a	7	a	75	27	Doctorate/PhD	Other	Short Term Open Relationship Under 1yr	Other	Italy	0	North Western European, British or Irish	Male	0- Exclusively heterosexual with no homosexual	30	Business
245	Condition 1	7a	7	a	75	25	Post Graduate University Degree	Living alone	Single	0	India	0	Southern Asian	Male	0- Exclusively heterosexual with no homosexual	30	Business
426	Condition 1	7a	7	a	60	39	Post Graduate University Degree	Living with partner	Long Term Monogamous Relationship 1yr+	Post Graduate University Degree	Other - Asia	0	Other North African or Middle Eastern	Male	0- Exclusively heterosexual with no homosexual	30	Business
574	Condition 1	7a	7	a	35	18	High School	Living with roomates	Single	0	India	0	None of these define my ethnic group	Male	0- Exclusively heterosexual with no homosexual	30	Business
618	Condition 1	7a	7	a	65	21	Undergraduate University Degree	Living with parents	Short Term Open Relationship Under 1yr	Undergraduate University Degree	India	0	Southern Asian	Male	0- Exclusively heterosexual with no homosexual	30	Business
627	Condition 1	7a	7	a	20	20	Undergraduate University Degree	Living with parents	Single	0	Greece	0	South Eastern and Eastern European	Male	1- Predominantly heterosexual, only incidentally homosexual	30	Business
15	Condition 1	8a	8	a	60	23	Undergraduate University Degree	Living with roomates	Long Term Monogamous Relationship 1yr+	Undergraduate University Degree	Australia	0	North Western European, British or Irish	Male	0- Exclusively heterosexual with no homosexual	45	Business
135	Condition 1	8a	8	a	50	26	Post Graduate University Degree	Living with roomates	Single	0	Australia	3844	North Western European, British or Irish	Male	0- Exclusively heterosexual with no homosexual	45	Business
163	Condition 1	8a	8	a	50	56	Undergraduate University Degree	Other	Long Term Monogamous Relationship 1yr+	Doctorate/PhD	United States	0	North Western European, British or Irish	Male	0- Exclusively heterosexual with no homosexual	45	Business
235	Condition 1	8a	8	a	60	21	High School	Living with parents	Long Term Monogamous Relationship 1yr+	Undergraduate University Degree	Other - Asia	0	Southern Asian	Male	0- Exclusively heterosexual with no homosexual	45	Business
382	Condition 1	8a	8	a	60	23	Undergraduate University Degree	Living with parents	Single	0	Poland	0	European Mixed Race	Male	0- Exclusively heterosexual with no homosexual	45	Business
426	Condition 1	8a	8	a	20	39	Post Graduate University Degree	Living with partner	Long Term Monogamous Relationship 1yr+	Post Graduate University Degree	Other - Asia	0	Other North African or Middle Eastern	Male	0- Exclusively heterosexual with no homosexual	45	Business
472	Condition 1	8a	8	a	40	29	Post Graduate University Degree	Living alone	Long Term Monogamous Relationship 1yr+	Undergraduate University Degree	United States	0	North Western European, British or Irish	Male	0- Exclusively heterosexual with no homosexual	45	Business
561	Condition 1	8a	8	a	65	24	Undergraduate University Degree	Living with parents	Short Term Monogamous Under 1yr	Post Graduate University Degree	Mexico	0	Central American	Male	0- Exclusively heterosexual with no homosexual	45	Business
627	Condition 1	8a	8	a	5	20	Undergraduate University Degree	Living with parents	Single	0	Greece	0	South Eastern and Eastern European	Male	1- Predominantly heterosexual, only incidentally homosexual	45	Business
59	Condition 1	9a	9	a	30	41	Doctorate/PhD	Living with partner	Long Term Monogamous Relationship 1yr+	Undergraduate University Degree	United Kingdom	0	North Western European, British or Irish	Male	0- Exclusively heterosexual with no homosexual	26	Business
70	Condition 1	9a	9	a	65	23	Undergraduate University Degree	Living alone	Single	0	China	2032	Chinese Asian	Male	0- Exclusively heterosexual with no homosexual	26	Business
89	Condition 1	9a	9	a	50	32	High School	Living alone	Single	0	Australia	3084	North Western European, British or Irish	Male	2- Predominantly heterosexual, but more than incidentally homosexual	26	Business
382	Condition 1	9a	9	a	40	23	Undergraduate University Degree	Living with parents	Single	0	Poland	0	European Mixed Race	Male	0- Exclusively heterosexual with no homosexual	26	Business
426	Condition 1	9a	9	a	10	39	Post Graduate University Degree	Living with partner	Long Term Monogamous Relationship 1yr+	Post Graduate University Degree	Other - Asia	0	Other North African or Middle Eastern	Male	0- Exclusively heterosexual with no homosexual	26	Business
461	Condition 1	9a	9	a	50	31	Undergraduate University Degree	Living with partner	Long Term Monogamous Relationship 1yr+	Post Graduate University Degree	Japan	0	New Zealand Peoples	Male	1- Predominantly heterosexual, only incidentally homosexual	26	Business
472	Condition 1	9a	9	a	30	29	Post Graduate University Degree	Living alone	Long Term Monogamous Relationship 1yr+	Undergraduate University Degree	United States	0	North Western European, British or Irish	Male	0- Exclusively heterosexual with no homosexual	26	Business
536	Condition 1	9a	9	a	25	18	High School	Living with parents	Single	0	Australia	2615	European Mixed Race	Male	0- Exclusively heterosexual with no homosexual	26	Business
561	Condition 1	9a	9	a	40	24	Undergraduate University Degree	Living with parents	Short Term Monogamous Under 1yr	Post Graduate University Degree	Mexico	0	Central American	Male	0- Exclusively heterosexual with no homosexual	26	Business
89	Condition 1	1b	1	b	45	32	High School	Living alone	Single	0	Australia	3084	North Western European, British or Irish	Male	2- Predominantly heterosexual, but more than incidentally homosexual	45	Business
123	Condition 1	1b	1	b	20	31	Doctorate/PhD	Living with roomates	Short Term Monogamous Under 1yr	Undergraduate University Degree	United States	0	Southern and East Africa	Male	0- Exclusively heterosexual with no homosexual	45	Business
159	Condition 1	1b	1	b	60	31	Post Graduate University Degree	Living with roomates	Single	0	Australia	2134	Chinese Asian	Male	0- Exclusively heterosexual with no homosexual	45	Business
225	Condition 1	1b	1	b	75	27	Doctorate/PhD	Other	Short Term Open Relationship Under 1yr	Other	Italy	0	North Western European, British or Irish	Male	0- Exclusively heterosexual with no homosexual	45	Business
463	Condition 1	1b	1	b	55	30	Undergraduate University Degree	Living with partner	Long Term Monogamous Relationship 1yr+	Undergraduate University Degree	Australia	2018	North Western European, British or Irish	Male	0- Exclusively heterosexual with no homosexual	45	Business
517	Condition 1	1b	1	b	65	21	Undergraduate University Degree	Living with parents	Short Term Open Relationship Under 1yr	Diploma	Other - Southern America	0	South American	Male	0- Exclusively heterosexual with no homosexual	45	Business
536	Condition 1	1b	1	b	10	18	High School	Living with parents	Single	0	Australia	2615	European Mixed Race	Male	0- Exclusively heterosexual with no homosexual	45	Business
561	Condition 1	1b	1	b	40	24	Undergraduate University Degree	Living with parents	Short Term Monogamous Under 1yr	Post Graduate University Degree	Mexico	0	Central American	Male	0- Exclusively heterosexual with no homosexual	45	Business
39	Condition 1	2b	2	b	75	36	Post Graduate University Degree	Living with partner	Long Term Monogamous Relationship 1yr+	Undergraduate University Degree	United States	0	None of these define my ethnic group	Male	0- Exclusively heterosexual with no homosexual	42	Business
67	Condition 1	2b	2	b	45	25	Undergraduate University Degree	Living alone	Single	0	United States	0	None of these define my ethnic group	Male	0- Exclusively heterosexual with no homosexual	42	Business
70	Condition 1	2b	2	b	50	23	Undergraduate University Degree	Living alone	Single	0	China	2032	Chinese Asian	Male	0- Exclusively heterosexual with no homosexual	42	Business
163	Condition 1	2b	2	b	40	56	Undergraduate University Degree	Other	Long Term Monogamous Relationship 1yr+	Doctorate/PhD	United States	0	North Western European, British or Irish	Male	0- Exclusively heterosexual with no homosexual	42	Business
245	Condition 1	2b	2	b	30	25	Post Graduate University Degree	Living alone	Single	0	India	0	Southern Asian	Male	0- Exclusively heterosexual with no homosexual	42	Business
277	Condition 1	2b	2	b	15	35	Post Graduate University Degree	Living with roomates	Single	0	New Zealand	0	North Western European, British or Irish	Male	0- Exclusively heterosexual with no homosexual	42	Business
429	Condition 1	2b	2	b	10	34	Doctorate/PhD	Living with partner	Long Term Monogamous Relationship 1yr+	Post Graduate University Degree	Germany	0	North Western European, British or Irish	Male	0- Exclusively heterosexual with no homosexual	42	Business
536	Condition 1	2b	2	b	5	18	High School	Living with parents	Single	0	Australia	2615	European Mixed Race	Male	0- Exclusively heterosexual with no homosexual	42	Business
561	Condition 1	2b	2	b	50	24	Undergraduate University Degree	Living with parents	Short Term Monogamous Under 1yr	Post Graduate University Degree	Mexico	0	Central American	Male	0- Exclusively heterosexual with no homosexual	42	Business
574	Condition 1	2b	2	b	40	18	High School	Living with roomates	Single	0	India	0	None of these define my ethnic group	Male	0- Exclusively heterosexual with no homosexual	42	Business
591	Condition 1	2b	2	b	45	38	Post Graduate University Degree	Living with partner	Long Term Monogamous Relationship 1yr+	Undergraduate University Degree	Poland	0	European Mixed Race	Male	1- Predominantly heterosexual, only incidentally homosexual	42	Business
15	Condition 1	7b	7	b	80	23	Undergraduate University Degree	Living with roomates	Long Term Monogamous Relationship 1yr+	Undergraduate University Degree	Australia	0	North Western European, British or Irish	Male	0- Exclusively heterosexual with no homosexual	30	Business
67	Condition 1	7b	7	b	60	25	Undergraduate University Degree	Living alone	Single	0	United States	0	None of these define my ethnic group	Male	0- Exclusively heterosexual with no homosexual	30	Business
80	Condition 1	7b	7	b	55	31	Undergraduate University Degree	Living with partner	Long Term Monogamous Relationship 1yr+	Undergraduate University Degree	Australia	0	North Western European, British or Irish	Male	0- Exclusively heterosexual with no homosexual	30	Business
89	Condition 1	7b	7	b	45	32	High School	Living alone	Single	0	Australia	3084	North Western European, British or Irish	Male	2- Predominantly heterosexual, but more than incidentally homosexual	30	Business
98	Condition 1	7b	7	b	45	24	Undergraduate University Degree	Living with parents	Short Term Monogamous Under 1yr	Undergraduate University Degree	Australia	2074	North Western European, British or Irish	Male	0- Exclusively heterosexual with no homosexual	30	Business
135	Condition 1	7b	7	b	80	26	Post Graduate University Degree	Living with roomates	Single	0	Australia	3844	North Western European, British or Irish	Male	0- Exclusively heterosexual with no homosexual	30	Business
148	Condition 1	7b	7	b	60	20	Undergraduate University Degree	Living with roomates	Single	0	Australia	2601	North Western European, British or Irish	Male	0- Exclusively heterosexual with no homosexual	30	Business
212	Condition 1	7b	7	b	60	24	Undergraduate University Degree	Other	Short Term Monogamous Under 1yr	High School	Other - East European	0	None of these define my ethnic group	Male	0- Exclusively heterosexual with no homosexual	30	Business
463	Condition 1	7b	7	b	60	30	Undergraduate University Degree	Living with partner	Long Term Monogamous Relationship 1yr+	Undergraduate University Degree	Australia	2018	North Western European, British or Irish	Male	0- Exclusively heterosexual with no homosexual	30	Business
472	Condition 1	7b	7	b	50	29	Post Graduate University Degree	Living alone	Long Term Monogamous Relationship 1yr+	Undergraduate University Degree	United States	0	North Western European, British or Irish	Male	0- Exclusively heterosexual with no homosexual	30	Business
536	Condition 1	7b	7	b	30	18	High School	Living with parents	Single	0	Australia	2615	European Mixed Race	Male	0- Exclusively heterosexual with no homosexual	30	Business
39	Condition 1	8b	8	b	20	36	Post Graduate University Degree	Living with partner	Long Term Monogamous Relationship 1yr+	Undergraduate University Degree	United States	0	None of these define my ethnic group	Male	0- Exclusively heterosexual with no homosexual	45	Business
98	Condition 1	8b	8	b	20	24	Undergraduate University Degree	Living with parents	Short Term Monogamous Under 1yr	Undergraduate University Degree	Australia	2074	North Western European, British or Irish	Male	0- Exclusively heterosexual with no homosexual	45	Business
112	Condition 1	8b	8	b	60	23	Undergraduate University Degree	Living with roomates	Short Term Monogamous Under 1yr	Diploma	Australia	2304	North Western European, British or Irish	Male	1- Predominantly heterosexual, only incidentally homosexual	45	Business
116	Condition 1	8b	8	b	25	30	Post Graduate University Degree	Living with partner	Long Term Monogamous Relationship 1yr+	Undergraduate University Degree	India	0	Southern Asian	Male	0- Exclusively heterosexual with no homosexual	45	Business
257	Condition 1	8b	8	b	15	59	Undergraduate University Degree	Living with partner	Long Term Monogamous Relationship 1yr+	Diploma	Switzerland	0	North Western European, British or Irish	Male	2- Predominantly heterosexual, but more than incidentally homosexual	45	Business
277	Condition 1	8b	8	b	15	35	Post Graduate University Degree	Living with roomates	Single	0	New Zealand	0	North Western European, British or Irish	Male	0- Exclusively heterosexual with no homosexual	45	Business
429	Condition 1	8b	8	b	35	34	Doctorate/PhD	Living with partner	Long Term Monogamous Relationship 1yr+	Post Graduate University Degree	Germany	0	North Western European, British or Irish	Male	0- Exclusively heterosexual with no homosexual	45	Business
574	Condition 1	8b	8	b	35	18	High School	Living with roomates	Single	0	India	0	None of these define my ethnic group	Male	0- Exclusively heterosexual with no homosexual	45	Business
591	Condition 1	8b	8	b	40	38	Post Graduate University Degree	Living with partner	Long Term Monogamous Relationship 1yr+	Undergraduate University Degree	Poland	0	European Mixed Race	Male	1- Predominantly heterosexual, only incidentally homosexual	45	Business
618	Condition 1	8b	8	b	35	21	Undergraduate University Degree	Living with parents	Short Term Open Relationship Under 1yr	Undergraduate University Degree	India	0	Southern Asian	Male	0- Exclusively heterosexual with no homosexual	45	Business
15	Condition 1	9b	9	b	80	23	Undergraduate University Degree	Living with roomates	Long Term Monogamous Relationship 1yr+	Undergraduate University Degree	Australia	0	North Western European, British or Irish	Male	0- Exclusively heterosexual with no homosexual	26	Business
80	Condition 1	9b	9	b	50	31	Undergraduate University Degree	Living with partner	Long Term Monogamous Relationship 1yr+	Undergraduate University Degree	Australia	0	North Western European, British or Irish	Male	0- Exclusively heterosexual with no homosexual	26	Business
123	Condition 1	9b	9	b	65	31	Doctorate/PhD	Living with roomates	Short Term Monogamous Under 1yr	Undergraduate University Degree	United States	0	Southern and East Africa	Male	0- Exclusively heterosexual with no homosexual	26	Business
245	Condition 1	9b	9	b	15	25	Post Graduate University Degree	Living alone	Single	0	India	0	Southern Asian	Male	0- Exclusively heterosexual with no homosexual	26	Business
385	Condition 1	9b	9	b	80	18	Undergraduate University Degree	Living with parents	Single	0	Other - Asia	0	Chinese Asian	Male	2- Predominantly heterosexual, but more than incidentally homosexual	26	Business
517	Condition 1	9b	9	b	70	21	Undergraduate University Degree	Living with parents	Short Term Open Relationship Under 1yr	Diploma	Other - Southern America	0	South American	Male	0- Exclusively heterosexual with no homosexual	26	Business
618	Condition 1	9b	9	b	60	21	Undergraduate University Degree	Living with parents	Short Term Open Relationship Under 1yr	Undergraduate University Degree	India	0	Southern Asian	Male	0- Exclusively heterosexual with no homosexual	26	Business
627	Condition 1	9b	9	b	60	20	Undergraduate University Degree	Living with parents	Single	0	Greece	0	South Eastern and Eastern European	Male	1- Predominantly heterosexual, only incidentally homosexual	26	Business
39	Condition 1	1c	1	c	65	36	Post Graduate University Degree	Living with partner	Long Term Monogamous Relationship 1yr+	Undergraduate University Degree	United States	0	None of these define my ethnic group	Male	0- Exclusively heterosexual with no homosexual	45	Business
58	Condition 1	1c	1	c	55	20	Undergraduate University Degree	Living with parents	Single	0	Other - Southern America	0	South American	Male	1- Predominantly heterosexual, only incidentally homosexual	45	Business
59	Condition 1	1c	1	c	40	41	Doctorate/PhD	Living with partner	Long Term Monogamous Relationship 1yr+	Undergraduate University Degree	United Kingdom	0	North Western European, British or Irish	Male	0- Exclusively heterosexual with no homosexual	45	Business
67	Condition 1	1c	1	c	55	25	Undergraduate University Degree	Living alone	Single	0	United States	0	None of these define my ethnic group	Male	0- Exclusively heterosexual with no homosexual	45	Business
70	Condition 1	1c	1	c	50	23	Undergraduate University Degree	Living alone	Single	0	China	2032	Chinese Asian	Male	0- Exclusively heterosexual with no homosexual	45	Business
80	Condition 1	1c	1	c	50	31	Undergraduate University Degree	Living with partner	Long Term Monogamous Relationship 1yr+	Undergraduate University Degree	Australia	0	North Western European, British or Irish	Male	0- Exclusively heterosexual with no homosexual	45	Business
98	Condition 1	1c	1	c	55	24	Undergraduate University Degree	Living with parents	Short Term Monogamous Under 1yr	Undergraduate University Degree	Australia	2074	North Western European, British or Irish	Male	0- Exclusively heterosexual with no homosexual	45	Business
148	Condition 1	1c	1	c	15	20	Undergraduate University Degree	Living with roomates	Single	0	Australia	2601	North Western European, British or Irish	Male	0- Exclusively heterosexual with no homosexual	45	Business
163	Condition 1	1c	1	c	35	56	Undergraduate University Degree	Other	Long Term Monogamous Relationship 1yr+	Doctorate/PhD	United States	0	North Western European, British or Irish	Male	0- Exclusively heterosexual with no homosexual	45	Business
245	Condition 1	1c	1	c	55	25	Post Graduate University Degree	Living alone	Single	0	India	0	Southern Asian	Male	0- Exclusively heterosexual with no homosexual	45	Business
385	Condition 1	1c	1	c	55	18	Undergraduate University Degree	Living with parents	Single	0	Other - Asia	0	Chinese Asian	Male	2- Predominantly heterosexual, but more than incidentally homosexual	45	Business
429	Condition 1	1c	1	c	35	34	Doctorate/PhD	Living with partner	Long Term Monogamous Relationship 1yr+	Post Graduate University Degree	Germany	0	North Western European, British or Irish	Male	0- Exclusively heterosexual with no homosexual	45	Business
461	Condition 1	1c	1	c	45	31	Undergraduate University Degree	Living with partner	Long Term Monogamous Relationship 1yr+	Post Graduate University Degree	Japan	0	New Zealand Peoples	Male	1- Predominantly heterosexual, only incidentally homosexual	45	Business
574	Condition 1	1c	1	c	55	18	High School	Living with roomates	Single	0	India	0	None of these define my ethnic group	Male	0- Exclusively heterosexual with no homosexual	45	Business
618	Condition 1	1c	1	c	35	21	Undergraduate University Degree	Living with parents	Short Term Open Relationship Under 1yr	Undergraduate University Degree	India	0	Southern Asian	Male	0- Exclusively heterosexual with no homosexual	45	Business
59	Condition 1	2c	2	c	45	41	Doctorate/PhD	Living with partner	Long Term Monogamous Relationship 1yr+	Undergraduate University Degree	United Kingdom	0	North Western European, British or Irish	Male	0- Exclusively heterosexual with no homosexual	42	Business
89	Condition 1	2c	2	c	25	32	High School	Living alone	Single	0	Australia	3084	North Western European, British or Irish	Male	2- Predominantly heterosexual, but more than incidentally homosexual	42	Business
123	Condition 1	2c	2	c	55	31	Doctorate/PhD	Living with roomates	Short Term Monogamous Under 1yr	Undergraduate University Degree	United States	0	Southern and East Africa	Male	0- Exclusively heterosexual with no homosexual	42	Business
135	Condition 1	2c	2	c	30	26	Post Graduate University Degree	Living with roomates	Single	0	Australia	3844	North Western European, British or Irish	Male	0- Exclusively heterosexual with no homosexual	42	Business
212	Condition 1	2c	2	c	40	24	Undergraduate University Degree	Other	Short Term Monogamous Under 1yr	High School	Other - East European	0	None of these define my ethnic group	Male	0- Exclusively heterosexual with no homosexual	42	Business
235	Condition 1	2c	2	c	40	21	High School	Living with parents	Long Term Monogamous Relationship 1yr+	Undergraduate University Degree	Other - Asia	0	Southern Asian	Male	0- Exclusively heterosexual with no homosexual	42	Business
257	Condition 1	2c	2	c	10	59	Undergraduate University Degree	Living with partner	Long Term Monogamous Relationship 1yr+	Diploma	Switzerland	0	North Western European, British or Irish	Male	2- Predominantly heterosexual, but more than incidentally homosexual	42	Business
382	Condition 1	2c	2	c	30	23	Undergraduate University Degree	Living with parents	Single	0	Poland	0	European Mixed Race	Male	0- Exclusively heterosexual with no homosexual	42	Business
426	Condition 1	2c	2	c	60	39	Post Graduate University Degree	Living with partner	Long Term Monogamous Relationship 1yr+	Post Graduate University Degree	Other - Asia	0	Other North African or Middle Eastern	Male	0- Exclusively heterosexual with no homosexual	42	Business
461	Condition 1	2c	2	c	20	31	Undergraduate University Degree	Living with partner	Long Term Monogamous Relationship 1yr+	Post Graduate University Degree	Japan	0	New Zealand Peoples	Male	1- Predominantly heterosexual, only incidentally homosexual	42	Business
463	Condition 1	2c	2	c	15	30	Undergraduate University Degree	Living with partner	Long Term Monogamous Relationship 1yr+	Undergraduate University Degree	Australia	2018	North Western European, British or Irish	Male	0- Exclusively heterosexual with no homosexual	42	Business
627	Condition 1	2c	2	c	0	20	Undergraduate University Degree	Living with parents	Single	0	Greece	0	South Eastern and Eastern European	Male	1- Predominantly heterosexual, only incidentally homosexual	42	Business
39	Condition 1	7c	7	c	90	36	Post Graduate University Degree	Living with partner	Long Term Monogamous Relationship 1yr+	Undergraduate University Degree	United States	0	None of these define my ethnic group	Male	0- Exclusively heterosexual with no homosexual	30	Business
58	Condition 1	7c	7	c	65	20	Undergraduate University Degree	Living with parents	Single	0	Other - Southern America	0	South American	Male	1- Predominantly heterosexual, only incidentally homosexual	30	Business
123	Condition 1	7c	7	c	60	31	Doctorate/PhD	Living with roomates	Short Term Monogamous Under 1yr	Undergraduate University Degree	United States	0	Southern and East Africa	Male	0- Exclusively heterosexual with no homosexual	30	Business
159	Condition 1	7c	7	c	85	31	Post Graduate University Degree	Living with roomates	Single	0	Australia	2134	Chinese Asian	Male	0- Exclusively heterosexual with no homosexual	30	Business
235	Condition 1	7c	7	c	80	21	High School	Living with parents	Long Term Monogamous Relationship 1yr+	Undergraduate University Degree	Other - Asia	0	Southern Asian	Male	0- Exclusively heterosexual with no homosexual	30	Business
257	Condition 1	7c	7	c	55	59	Undergraduate University Degree	Living with partner	Long Term Monogamous Relationship 1yr+	Diploma	Switzerland	0	North Western European, British or Irish	Male	2- Predominantly heterosexual, but more than incidentally homosexual	30	Business
322	Condition 1	7c	7	c	80	44	Diploma	Living with partner	Long Term Monogamous Relationship 1yr+	High School	United States	0	South Eastern and Eastern European	Male	0- Exclusively heterosexual with no homosexual	30	Business
382	Condition 1	7c	7	c	70	23	Undergraduate University Degree	Living with parents	Single	0	Poland	0	European Mixed Race	Male	0- Exclusively heterosexual with no homosexual	30	Business
385	Condition 1	7c	7	c	65	18	Undergraduate University Degree	Living with parents	Single	0	Other - Asia	0	Chinese Asian	Male	2- Predominantly heterosexual, but more than incidentally homosexual	30	Business
429	Condition 1	7c	7	c	45	34	Doctorate/PhD	Living with partner	Long Term Monogamous Relationship 1yr+	Post Graduate University Degree	Germany	0	North Western European, British or Irish	Male	0- Exclusively heterosexual with no homosexual	30	Business
461	Condition 1	7c	7	c	90	31	Undergraduate University Degree	Living with partner	Long Term Monogamous Relationship 1yr+	Post Graduate University Degree	Japan	0	New Zealand Peoples	Male	1- Predominantly heterosexual, only incidentally homosexual	30	Business
561	Condition 1	7c	7	c	45	24	Undergraduate University Degree	Living with parents	Short Term Monogamous Under 1yr	Post Graduate University Degree	Mexico	0	Central American	Male	0- Exclusively heterosexual with no homosexual	30	Business
591	Condition 1	7c	7	c	70	38	Post Graduate University Degree	Living with partner	Long Term Monogamous Relationship 1yr+	Undergraduate University Degree	Poland	0	European Mixed Race	Male	1- Predominantly heterosexual, only incidentally homosexual	30	Business
610	Condition 1	7c	7	c	80	29	Undergraduate University Degree	Living with partner	Long Term Monogamous Relationship 1yr+	High School	United States	0	European Mixed Race	Male	2- Predominantly heterosexual, but more than incidentally homosexual	30	Business
59	Condition 1	8c	8	c	40	41	Doctorate/PhD	Living with partner	Long Term Monogamous Relationship 1yr+	Undergraduate University Degree	United Kingdom	0	North Western European, British or Irish	Male	0- Exclusively heterosexual with no homosexual	45	Business
67	Condition 1	8c	8	c	65	25	Undergraduate University Degree	Living alone	Single	0	United States	0	None of these define my ethnic group	Male	0- Exclusively heterosexual with no homosexual	45	Business
70	Condition 1	8c	8	c	20	23	Undergraduate University Degree	Living alone	Single	0	China	2032	Chinese Asian	Male	0- Exclusively heterosexual with no homosexual	45	Business
159	Condition 1	8c	8	c	70	31	Post Graduate University Degree	Living with roomates	Single	0	Australia	2134	Chinese Asian	Male	0- Exclusively heterosexual with no homosexual	45	Business
245	Condition 1	8c	8	c	35	25	Post Graduate University Degree	Living alone	Single	0	India	0	Southern Asian	Male	0- Exclusively heterosexual with no homosexual	45	Business
322	Condition 1	8c	8	c	50	44	Diploma	Living with partner	Long Term Monogamous Relationship 1yr+	High School	United States	0	South Eastern and Eastern European	Male	0- Exclusively heterosexual with no homosexual	45	Business
463	Condition 1	8c	8	c	30	30	Undergraduate University Degree	Living with partner	Long Term Monogamous Relationship 1yr+	Undergraduate University Degree	Australia	2018	North Western European, British or Irish	Male	0- Exclusively heterosexual with no homosexual	45	Business
517	Condition 1	8c	8	c	35	21	Undergraduate University Degree	Living with parents	Short Term Open Relationship Under 1yr	Diploma	Other - Southern America	0	South American	Male	0- Exclusively heterosexual with no homosexual	45	Business
610	Condition 1	8c	8	c	80	29	Undergraduate University Degree	Living with partner	Long Term Monogamous Relationship 1yr+	High School	United States	0	European Mixed Race	Male	2- Predominantly heterosexual, but more than incidentally homosexual	45	Business
112	Condition 1	9c	9	c	20	23	Undergraduate University Degree	Living with roomates	Short Term Monogamous Under 1yr	Diploma	Australia	2304	North Western European, British or Irish	Male	1- Predominantly heterosexual, only incidentally homosexual	26	Business
163	Condition 1	9c	9	c	80	56	Undergraduate University Degree	Other	Long Term Monogamous Relationship 1yr+	Doctorate/PhD	United States	0	North Western European, British or Irish	Male	0- Exclusively heterosexual with no homosexual	26	Business
212	Condition 1	9c	9	c	80	24	Undergraduate University Degree	Other	Short Term Monogamous Under 1yr	High School	Other - East European	0	None of these define my ethnic group	Male	0- Exclusively heterosexual with no homosexual	26	Business
235	Condition 1	9c	9	c	80	21	High School	Living with parents	Long Term Monogamous Relationship 1yr+	Undergraduate University Degree	Other - Asia	0	Southern Asian	Male	0- Exclusively heterosexual with no homosexual	26	Business
257	Condition 1	9c	9	c	55	59	Undergraduate University Degree	Living with partner	Long Term Monogamous Relationship 1yr+	Diploma	Switzerland	0	North Western European, British or Irish	Male	2- Predominantly heterosexual, but more than incidentally homosexual	26	Business
322	Condition 1	9c	9	c	75	44	Diploma	Living with partner	Long Term Monogamous Relationship 1yr+	High School	United States	0	South Eastern and Eastern European	Male	0- Exclusively heterosexual with no homosexual	26	Business
429	Condition 1	9c	9	c	10	34	Doctorate/PhD	Living with partner	Long Term Monogamous Relationship 1yr+	Post Graduate University Degree	Germany	0	North Western European, British or Irish	Male	0- Exclusively heterosexual with no homosexual	26	Business
456	Condition 1	9c	9	c	55	18	High School	Living with parents	Single	0	Brazil	0	European Mixed Race	Male	2- Predominantly heterosexual, but more than incidentally homosexual	26	Business
574	Condition 1	9c	9	c	70	18	High School	Living with roomates	Single	0	India	0	None of these define my ethnic group	Male	0- Exclusively heterosexual with no homosexual	26	Business
591	Condition 1	9c	9	c	70	38	Post Graduate University Degree	Living with partner	Long Term Monogamous Relationship 1yr+	Undergraduate University Degree	Poland	0	European Mixed Race	Male	1- Predominantly heterosexual, only incidentally homosexual	26	Business
610	Condition 1	9c	9	c	60	29	Undergraduate University Degree	Living with partner	Long Term Monogamous Relationship 1yr+	High School	United States	0	European Mixed Race	Male	2- Predominantly heterosexual, but more than incidentally homosexual	26	Business
15	Condition 1	1d	1	d	60	23	Undergraduate University Degree	Living with roomates	Long Term Monogamous Relationship 1yr+	Undergraduate University Degree	Australia	0	North Western European, British or Irish	Male	0- Exclusively heterosexual with no homosexual	45	Business
112	Condition 1	1d	1	d	15	23	Undergraduate University Degree	Living with roomates	Short Term Monogamous Under 1yr	Diploma	Australia	2304	North Western European, British or Irish	Male	1- Predominantly heterosexual, only incidentally homosexual	45	Business
116	Condition 1	1d	1	d	55	30	Post Graduate University Degree	Living with partner	Long Term Monogamous Relationship 1yr+	Undergraduate University Degree	India	0	Southern Asian	Male	0- Exclusively heterosexual with no homosexual	45	Business
235	Condition 1	1d	1	d	70	21	High School	Living with parents	Long Term Monogamous Relationship 1yr+	Undergraduate University Degree	Other - Asia	0	Southern Asian	Male	0- Exclusively heterosexual with no homosexual	45	Business
257	Condition 1	1d	1	d	5	59	Undergraduate University Degree	Living with partner	Long Term Monogamous Relationship 1yr+	Diploma	Switzerland	0	North Western European, British or Irish	Male	2- Predominantly heterosexual, but more than incidentally homosexual	45	Business
382	Condition 1	1d	1	d	50	23	Undergraduate University Degree	Living with parents	Single	0	Poland	0	European Mixed Race	Male	0- Exclusively heterosexual with no homosexual	45	Business
426	Condition 1	1d	1	d	55	39	Post Graduate University Degree	Living with partner	Long Term Monogamous Relationship 1yr+	Post Graduate University Degree	Other - Asia	0	Other North African or Middle Eastern	Male	0- Exclusively heterosexual with no homosexual	45	Business
456	Condition 1	1d	1	d	70	18	High School	Living with parents	Single	0	Brazil	0	European Mixed Race	Male	2- Predominantly heterosexual, but more than incidentally homosexual	45	Business
627	Condition 1	1d	1	d	10	20	Undergraduate University Degree	Living with parents	Single	0	Greece	0	South Eastern and Eastern European	Male	1- Predominantly heterosexual, only incidentally homosexual	45	Business
15	Condition 1	2d	2	d	40	23	Undergraduate University Degree	Living with roomates	Long Term Monogamous Relationship 1yr+	Undergraduate University Degree	Australia	0	North Western European, British or Irish	Male	0- Exclusively heterosexual with no homosexual	42	Business
98	Condition 1	2d	2	d	10	24	Undergraduate University Degree	Living with parents	Short Term Monogamous Under 1yr	Undergraduate University Degree	Australia	2074	North Western European, British or Irish	Male	0- Exclusively heterosexual with no homosexual	42	Business
116	Condition 1	2d	2	d	50	30	Post Graduate University Degree	Living with partner	Long Term Monogamous Relationship 1yr+	Undergraduate University Degree	India	0	Southern Asian	Male	0- Exclusively heterosexual with no homosexual	42	Business
225	Condition 1	2d	2	d	50	27	Doctorate/PhD	Other	Short Term Open Relationship Under 1yr	Other	Italy	0	North Western European, British or Irish	Male	0- Exclusively heterosexual with no homosexual	42	Business
322	Condition 1	2d	2	d	55	44	Diploma	Living with partner	Long Term Monogamous Relationship 1yr+	High School	United States	0	South Eastern and Eastern European	Male	0- Exclusively heterosexual with no homosexual	42	Business
472	Condition 1	2d	2	d	40	29	Post Graduate University Degree	Living alone	Long Term Monogamous Relationship 1yr+	Undergraduate University Degree	United States	0	North Western European, British or Irish	Male	0- Exclusively heterosexual with no homosexual	42	Business
517	Condition 1	2d	2	d	80	21	Undergraduate University Degree	Living with parents	Short Term Open Relationship Under 1yr	Diploma	Other - Southern America	0	South American	Male	0- Exclusively heterosexual with no homosexual	42	Business
618	Condition 1	2d	2	d	20	21	Undergraduate University Degree	Living with parents	Short Term Open Relationship Under 1yr	Undergraduate University Degree	India	0	Southern Asian	Male	0- Exclusively heterosexual with no homosexual	42	Business
59	Condition 1	7d	7	d	70	41	Doctorate/PhD	Living with partner	Long Term Monogamous Relationship 1yr+	Undergraduate University Degree	United Kingdom	0	North Western European, British or Irish	Male	0- Exclusively heterosexual with no homosexual	30	Business
70	Condition 1	7d	7	d	75	23	Undergraduate University Degree	Living alone	Single	0	China	2032	Chinese Asian	Male	0- Exclusively heterosexual with no homosexual	30	Business
112	Condition 1	7d	7	d	50	23	Undergraduate University Degree	Living with roomates	Short Term Monogamous Under 1yr	Diploma	Australia	2304	North Western European, British or Irish	Male	1- Predominantly heterosexual, only incidentally homosexual	30	Business
163	Condition 1	7d	7	d	60	56	Undergraduate University Degree	Other	Long Term Monogamous Relationship 1yr+	Doctorate/PhD	United States	0	North Western European, British or Irish	Male	0- Exclusively heterosexual with no homosexual	30	Business
277	Condition 1	7d	7	d	40	35	Post Graduate University Degree	Living with roomates	Single	0	New Zealand	0	North Western European, British or Irish	Male	0- Exclusively heterosexual with no homosexual	30	Business
456	Condition 1	7d	7	d	75	18	High School	Living with parents	Single	0	Brazil	0	European Mixed Race	Male	2- Predominantly heterosexual, but more than incidentally homosexual	30	Business
517	Condition 1	7d	7	d	90	21	Undergraduate University Degree	Living with parents	Short Term Open Relationship Under 1yr	Diploma	Other - Southern America	0	South American	Male	0- Exclusively heterosexual with no homosexual	30	Business
58	Condition 1	8d	8	d	45	20	Undergraduate University Degree	Living with parents	Single	0	Other - Southern America	0	South American	Male	1- Predominantly heterosexual, only incidentally homosexual	45	Business
80	Condition 1	8d	8	d	35	31	Undergraduate University Degree	Living with partner	Long Term Monogamous Relationship 1yr+	Undergraduate University Degree	Australia	0	North Western European, British or Irish	Male	0- Exclusively heterosexual with no homosexual	45	Business
89	Condition 1	8d	8	d	25	32	High School	Living alone	Single	0	Australia	3084	North Western European, British or Irish	Male	2- Predominantly heterosexual, but more than incidentally homosexual	45	Business
123	Condition 1	8d	8	d	55	31	Doctorate/PhD	Living with roomates	Short Term Monogamous Under 1yr	Undergraduate University Degree	United States	0	Southern and East Africa	Male	0- Exclusively heterosexual with no homosexual	45	Business
148	Condition 1	8d	8	d	5	20	Undergraduate University Degree	Living with roomates	Single	0	Australia	2601	North Western European, British or Irish	Male	0- Exclusively heterosexual with no homosexual	45	Business
212	Condition 1	8d	8	d	70	24	Undergraduate University Degree	Other	Short Term Monogamous Under 1yr	High School	Other - East European	0	None of these define my ethnic group	Male	0- Exclusively heterosexual with no homosexual	45	Business
225	Condition 1	8d	8	d	40	27	Doctorate/PhD	Other	Short Term Open Relationship Under 1yr	Other	Italy	0	North Western European, British or Irish	Male	0- Exclusively heterosexual with no homosexual	45	Business
385	Condition 1	8d	8	d	20	18	Undergraduate University Degree	Living with parents	Single	0	Other - Asia	0	Chinese Asian	Male	2- Predominantly heterosexual, but more than incidentally homosexual	45	Business
456	Condition 1	8d	8	d	70	18	High School	Living with parents	Single	0	Brazil	0	European Mixed Race	Male	2- Predominantly heterosexual, but more than incidentally homosexual	45	Business
461	Condition 1	8d	8	d	60	31	Undergraduate University Degree	Living with partner	Long Term Monogamous Relationship 1yr+	Post Graduate University Degree	Japan	0	New Zealand Peoples	Male	1- Predominantly heterosexual, only incidentally homosexual	45	Business
536	Condition 1	8d	8	d	5	18	High School	Living with parents	Single	0	Australia	2615	European Mixed Race	Male	0- Exclusively heterosexual with no homosexual	45	Business
39	Condition 1	9d	9	d	65	36	Post Graduate University Degree	Living with partner	Long Term Monogamous Relationship 1yr+	Undergraduate University Degree	United States	0	None of these define my ethnic group	Male	0- Exclusively heterosexual with no homosexual	26	Business
58	Condition 1	9d	9	d	55	20	Undergraduate University Degree	Living with parents	Single	0	Other - Southern America	0	South American	Male	1- Predominantly heterosexual, only incidentally homosexual	26	Business
67	Condition 1	9d	9	d	80	25	Undergraduate University Degree	Living alone	Single	0	United States	0	None of these define my ethnic group	Male	0- Exclusively heterosexual with no homosexual	26	Business
98	Condition 1	9d	9	d	45	24	Undergraduate University Degree	Living with parents	Short Term Monogamous Under 1yr	Undergraduate University Degree	Australia	2074	North Western European, British or Irish	Male	0- Exclusively heterosexual with no homosexual	26	Business
116	Condition 1	9d	9	d	20	30	Post Graduate University Degree	Living with partner	Long Term Monogamous Relationship 1yr+	Undergraduate University Degree	India	0	Southern Asian	Male	0- Exclusively heterosexual with no homosexual	26	Business
135	Condition 1	9d	9	d	55	26	Post Graduate University Degree	Living with roomates	Single	0	Australia	3844	North Western European, British or Irish	Male	0- Exclusively heterosexual with no homosexual	26	Business
148	Condition 1	9d	9	d	75	20	Undergraduate University Degree	Living with roomates	Single	0	Australia	2601	North Western European, British or Irish	Male	0- Exclusively heterosexual with no homosexual	26	Business
159	Condition 1	9d	9	d	70	31	Post Graduate University Degree	Living with roomates	Single	0	Australia	2134	Chinese Asian	Male	0- Exclusively heterosexual with no homosexual	26	Business
225	Condition 1	9d	9	d	55	27	Doctorate/PhD	Other	Short Term Open Relationship Under 1yr	Other	Italy	0	North Western European, British or Irish	Male	0- Exclusively heterosexual with no homosexual	26	Business
277	Condition 1	9d	9	d	25	35	Post Graduate University Degree	Living with roomates	Single	0	New Zealand	0	North Western European, British or Irish	Male	0- Exclusively heterosexual with no homosexual	26	Business
463	Condition 1	9d	9	d	75	30	Undergraduate University Degree	Living with partner	Long Term Monogamous Relationship 1yr+	Undergraduate University Degree	Australia	2018	North Western European, British or Irish	Male	0- Exclusively heterosexual with no homosexual	26	Business
9	Condition 1	3a	3	a	60	26	Post Graduate University Degree	Living with roomates	Long Term Monogamous Relationship 1yr+	Diploma	Australia	4026	North Western European, British or Irish	Female	2- Predominantly heterosexual, but more than incidentally homosexual	56	Non-Business
27	Condition 1	3a	3	a	45	41	Undergraduate University Degree	Living with partner	Long Term Monogamous Relationship 1yr+	Undergraduate University Degree	United States	0	None of these define my ethnic group	Female	0- Exclusively heterosexual with no homosexual	56	Non-Business
31	Condition 1	3a	3	a	60	25	Undergraduate University Degree	Living with partner	Long Term Monogamous Relationship 1yr+	High School	United States	0	Native North American or First Nation	Female	1- Predominantly heterosexual, only incidentally homosexual	56	Non-Business
43	Condition 1	3a	3	a	45	36	Undergraduate University Degree	Living with partner	Long Term Monogamous Relationship 1yr+	Undergraduate University Degree	United States	0	North Western European, British or Irish	Female	1- Predominantly heterosexual, only incidentally homosexual	56	Non-Business
62	Condition 1	3a	3	a	65	23	Undergraduate University Degree	Living with parents	Short Term Monogamous Under 1yr	Undergraduate University Degree	Australia	2913	Chinese Asian	Female	1- Predominantly heterosexual, only incidentally homosexual	56	Non-Business
73	Condition 1	3a	3	a	55	37	Diploma	Living alone	Single	0	Australia	3429	North Western European, British or Irish	Female	2- Predominantly heterosexual, but more than incidentally homosexual	56	Non-Business
76	Condition 1	3a	3	a	50	35	Doctorate/PhD	Living with partner	Long Term Monogamous Relationship 1yr+	Post Graduate University Degree	Sweden	0	North Western European, British or Irish	Female	0- Exclusively heterosexual with no homosexual	56	Non-Business
86	Condition 1	3a	3	a	60	31	Diploma	Living alone	Single	0	Australia	0	Mixed Race Australian	Female	2- Predominantly heterosexual, but more than incidentally homosexual	56	Non-Business
88	Condition 1	3a	3	a	40	18	High School	Living with parents	Single	0	India	0	Southern Asian	Female	2- Predominantly heterosexual, but more than incidentally homosexual	56	Non-Business
90	Condition 1	3a	3	a	55	22	Undergraduate University Degree	Living with parents	Single	0	United Kingdom	0	North Western European, British or Irish	Female	1- Predominantly heterosexual, only incidentally homosexual	56	Non-Business
124	Condition 1	3a	3	a	30	20	Undergraduate University Degree	Other	Long Term Open Relationship 1yr+	Undergraduate University Degree	Other - Southern America	0	European Mixed Race	Female	1- Predominantly heterosexual, only incidentally homosexual	56	Non-Business
139	Condition 1	3a	3	a	5	54	Undergraduate University Degree	Living alone	Short Term Open Relationship Under 1yr	Undergraduate University Degree	Australia	0	North Western European, British or Irish	Female	0- Exclusively heterosexual with no homosexual	56	Non-Business
140	Condition 1	3a	3	a	20	19	Undergraduate University Degree	Other	Single	0	Australia	2601	Mixed Race Australian	Female	1- Predominantly heterosexual, only incidentally homosexual	56	Non-Business
144	Condition 1	3a	3	a	45	19	Undergraduate University Degree	Living with parents	Single	0	Australia	0	Mixed Race Australian	Female	0- Exclusively heterosexual with no homosexual	56	Non-Business
167	Condition 1	3a	3	a	50	20	Undergraduate University Degree	Living with parents	Single	0	Australia	2140	Chinese Asian	Female	1- Predominantly heterosexual, only incidentally homosexual	56	Non-Business
168	Condition 1	3a	3	a	30	29	Doctorate/PhD	Living with partner	Long Term Open Relationship 1yr+	Undergraduate University Degree	Australia	2785	North Western European, British or Irish	Female	3- Equally heterosexual and homosexual	56	Non-Business
178	Condition 1	3a	3	a	30	22	High School	Living with partner	Short Term Monogamous Under 1yr	Undergraduate University Degree	Netherlands	0	Southern European	Female	2- Predominantly heterosexual, but more than incidentally homosexual	56	Non-Business
192	Condition 1	3a	3	a	60	23	Post Graduate University Degree	Living with parents	Long Term Monogamous Relationship 1yr+	High School	Italy	0	Southern European	Female	0- Exclusively heterosexual with no homosexual	56	Non-Business
193	Condition 1	3a	3	a	25	34	Post Graduate University Degree	Living alone	Single	0	Hungary	0	South Eastern and Eastern European	Female	0- Exclusively heterosexual with no homosexual	56	Non-Business
194	Condition 1	3a	3	a	45	32	Diploma	Living with partner	Long Term Monogamous Relationship 1yr+	Diploma	Australia	6022	Mixed Race Australian	Female	2- Predominantly heterosexual, but more than incidentally homosexual	56	Non-Business
229	Condition 1	3a	3	a	10	22	Undergraduate University Degree	Living with roomates	Long Term Monogamous Relationship 1yr+	Diploma	United States	0	Native American Mixed Race	Female	2- Predominantly heterosexual, but more than incidentally homosexual	56	Non-Business
236	Condition 1	3a	3	a	35	26	Undergraduate University Degree	Living alone	Single	0	Japan	0	Native American Mixed Race	Female	0- Exclusively heterosexual with no homosexual	56	Non-Business
249	Condition 1	3a	3	a	60	35	Undergraduate University Degree	Living with partner	Long Term Monogamous Relationship 1yr+	Other	New Zealand	0	New Zealand Peoples	Female	2- Predominantly heterosexual, but more than incidentally homosexual	56	Non-Business
280	Condition 1	3a	3	a	0	28	Post Graduate University Degree	Living with partner	Long Term Monogamous Relationship 1yr+	Diploma	South Africa	0	Southern and East Africa	Female	0- Exclusively heterosexual with no homosexual	56	Non-Business
287	Condition 1	3a	3	a	5	25	Undergraduate University Degree	Living with parents	Single	0	Croatia	0	South Eastern and Eastern European	Female	0- Exclusively heterosexual with no homosexual	56	Non-Business
318	Condition 1	3a	3	a	40	24	Undergraduate University Degree	Living with partner	Long Term Monogamous Relationship 1yr+	Undergraduate University Degree	United States	0	North Western European, British or Irish	Female	0- Exclusively heterosexual with no homosexual, 1- Predominantly heterosexual, only incidentally homosexual	56	Non-Business
328	Condition 1	3a	3	a	0	23	Undergraduate University Degree	Living with roomates	Long Term Monogamous Relationship 1yr+	Undergraduate University Degree	United States	0	None of these define my ethnic group	Female	1- Predominantly heterosexual, only incidentally homosexual	56	Non-Business
334	Condition 1	3a	3	a	35	23	Other	Living with partner	Long Term Monogamous Relationship 1yr+	Post Graduate University Degree	Norway	0	North Western European, British or Irish	Female	1- Predominantly heterosexual, only incidentally homosexual	56	Non-Business
337	Condition 1	3a	3	a	25	59	Undergraduate University Degree	Living alone	Single	0	United States	0	North Western European, British or Irish	Female	1- Predominantly heterosexual, only incidentally homosexual	56	Non-Business
349	Condition 1	3a	3	a	80	28	Undergraduate University Degree	Other	Single	0	Other - Northern Europe	0	South Eastern and Eastern European	Female	0- Exclusively heterosexual with no homosexual	56	Non-Business
359	Condition 1	3a	3	a	50	37	Post Graduate University Degree	Living with partner	Long Term Monogamous Relationship 1yr+	Other	United States	0	North Western European, British or Irish	Female	2- Predominantly heterosexual, but more than incidentally homosexual	56	Non-Business
380	Condition 1	3a	3	a	45	19	High School	Living with parents	Single	0	South Africa	0	North Western European, British or Irish	Female	0- Exclusively heterosexual with no homosexual	56	Non-Business
386	Condition 1	3a	3	a	65	25	Undergraduate University Degree	Living alone	Long Term Open Relationship 1yr+	Undergraduate University Degree	United States	0	European Mixed Race	Female	1- Predominantly heterosexual, only incidentally homosexual	56	Non-Business
387	Condition 1	3a	3	a	20	48	Doctorate/PhD	Living with partner	Long Term Monogamous Relationship 1yr+	Doctorate/PhD	Germany	0	North Western European, British or Irish	Female	0- Exclusively heterosexual with no homosexual	56	Non-Business
393	Condition 1	3a	3	a	30	24	High School	Living with partner	Long Term Monogamous Relationship 1yr+	High School	United Kingdom	0	None of these define my ethnic group	Female	0- Exclusively heterosexual with no homosexual	56	Non-Business
397	Condition 1	3a	3	a	50	40	Post Graduate University Degree	Living with partner	Long Term Monogamous Relationship 1yr+	Undergraduate University Degree	United States	0	Native North American or First Nation	Female	1- Predominantly heterosexual, only incidentally homosexual	56	Non-Business
416	Condition 1	3a	3	a	60	30	Diploma	Living with partner	Long Term Monogamous Relationship 1yr+	High School	Canada	0	None of these define my ethnic group	Female	1- Predominantly heterosexual, only incidentally homosexual	56	Non-Business
427	Condition 1	3a	3	a	50	25	Undergraduate University Degree	Living with partner	Long Term Monogamous Relationship 1yr+	Diploma	Other - Northern Europe	0	North Western European, British or Irish	Female	1- Predominantly heterosexual, only incidentally homosexual	56	Non-Business
437	Condition 1	3a	3	a	50	20	Undergraduate University Degree	Living with roomates	Single	0	United States	0	North Western European, British or Irish	Female	0- Exclusively heterosexual with no homosexual	56	Non-Business
450	Condition 1	3a	3	a	60	42	Undergraduate University Degree	Living with partner	Long Term Monogamous Relationship 1yr+	Undergraduate University Degree	United States	0	European Mixed Race	Female	1- Predominantly heterosexual, only incidentally homosexual	56	Non-Business
459	Condition 1	3a	3	a	45	31	Diploma	Living with partner	Long Term Monogamous Relationship 1yr+	Post Graduate University Degree	United States	0	North Western European, British or Irish	Female	0- Exclusively heterosexual with no homosexual	56	Non-Business
465	Condition 1	3a	3	a	30	20	Undergraduate University Degree	Living with parents	Single	0	Belgium	0	North African or Middle Eastern Arab	Female	0- Exclusively heterosexual with no homosexual	56	Non-Business
477	Condition 1	3a	3	a	45	27	Undergraduate University Degree	Living with partner	Long Term Monogamous Relationship 1yr+	High School	Canada	0	South American	Female	0- Exclusively heterosexual with no homosexual	56	Non-Business
492	Condition 1	3a	3	a	40	24	Post Graduate University Degree	Living with partner	Long Term Monogamous Relationship 1yr+	Post Graduate University Degree	Germany	0	North Western European, British or Irish	Female	0- Exclusively heterosexual with no homosexual	56	Non-Business
493	Condition 1	3a	3	a	40	33	Post Graduate University Degree	Living alone	Single	0	Germany	0	European Mixed Race	Female	0- Exclusively heterosexual with no homosexual	56	Non-Business
518	Condition 1	3a	3	a	45	24	Undergraduate University Degree	Living with parents	Single	0	Mexico	0	None of these define my ethnic group	Female	1- Predominantly heterosexual, only incidentally homosexual	56	Non-Business
519	Condition 1	3a	3	a	55	22	Undergraduate University Degree	Living with partner	Long Term Monogamous Relationship 1yr+	Post Graduate University Degree	Other - East European	0	South Eastern and Eastern European	Female	1- Predominantly heterosexual, only incidentally homosexual	56	Non-Business
523	Condition 1	3a	3	a	10	22	Undergraduate University Degree	Living with parents	Short Term Monogamous Under 1yr	Diploma	Ireland	0	North Western European, British or Irish	Female	1- Predominantly heterosexual, only incidentally homosexual	56	Non-Business
525	Condition 1	3a	3	a	60	32	Undergraduate University Degree	Living with roomates	Single	0	New Zealand	0	New Zealand Peoples	Female	1- Predominantly heterosexual, only incidentally homosexual	56	Non-Business
540	Condition 1	3a	3	a	40	28	Post Graduate University Degree	Living alone	Long Term Monogamous Relationship 1yr+	Post Graduate University Degree	United States	0	South Eastern and Eastern European	Female	0- Exclusively heterosexual with no homosexual	56	Non-Business
556	Condition 1	3a	3	a	45	33	Undergraduate University Degree	Living with roomates	Long Term Monogamous Relationship 1yr+	Diploma	United States	0	European Mixed Race	Female	0- Exclusively heterosexual with no homosexual	56	Non-Business
565	Condition 1	3a	3	a	50	27	Undergraduate University Degree	Other	Long Term Monogamous Relationship 1yr+	Undergraduate University Degree	United States	0	European Mixed Race	Female	3- Equally heterosexual and homosexual	56	Non-Business
576	Condition 1	3a	3	a	65	44	Post Graduate University Degree	Other	Long Term Monogamous Relationship 1yr+	Post Graduate University Degree	United States	0	North Western European, British or Irish	Female	1- Predominantly heterosexual, only incidentally homosexual	56	Non-Business
578	Condition 1	3a	3	a	75	26	Post Graduate University Degree	Living alone	Long Term Monogamous Relationship 1yr+	Post Graduate University Degree	Spain	0	Southern European	Female	1- Predominantly heterosexual, only incidentally homosexual	56	Non-Business
599	Condition 1	3a	3	a	25	44	Other	Living alone	Single	0	Canada	0	North Western European, British or Irish	Female	1- Predominantly heterosexual, only incidentally homosexual	56	Non-Business
604	Condition 1	3a	3	a	80	23	Undergraduate University Degree	Living with roomates	Single	0	Australia	0	North Western European, British or Irish	Female	0- Exclusively heterosexual with no homosexual	56	Non-Business
607	Condition 1	3a	3	a	20	31	Undergraduate University Degree	Living alone	Long Term Monogamous Relationship 1yr+	High School	Ireland	0	None of these define my ethnic group	Female	3- Equally heterosexual and homosexual	56	Non-Business
624	Condition 1	3a	3	a	55	31	Post Graduate University Degree	Living with partner	Long Term Monogamous Relationship 1yr+	Post Graduate University Degree	Other - East European	0	South Eastern and Eastern European	Female	0- Exclusively heterosexual with no homosexual	56	Non-Business
8	Condition 1	4a	4	a	65	29	Post Graduate University Degree	Living with partner	Long Term Monogamous Relationship 1yr+	High School	Australia	2570	North Western European, British or Irish	Female	1- Predominantly heterosexual, only incidentally homosexual	35	Non-Business
18	Condition 1	4a	4	a	30	20	Undergraduate University Degree	Living with parents	Single	0	Australia	2042	Mixed Race Australian	Female	0- Exclusively heterosexual with no homosexual	35	Non-Business
25	Condition 1	4a	4	a	75	31	Doctorate/PhD	Living with roomates	Short Term Monogamous Under 1yr	Post Graduate University Degree	United States	0	Other Central or South American or Mixed Race	Female	2- Predominantly heterosexual, but more than incidentally homosexual	35	Non-Business
28	Condition 1	4a	4	a	55	35	Doctorate/PhD	Living alone	Single	0	Australia	2790	North Western European, British or Irish	Female	1- Predominantly heterosexual, only incidentally homosexual	35	Non-Business
34	Condition 1	4a	4	a	75	22	Diploma	Living with partner	Long Term Open Relationship 1yr+	Diploma	United States	0	European Mixed Race	Female	2- Predominantly heterosexual, but more than incidentally homosexual	35	Non-Business
44	Condition 1	4a	4	a	55	33	Doctorate/PhD	Living alone	Single	0	Australia	0	Chinese Asian	Female	0- Exclusively heterosexual with no homosexual	35	Non-Business
62	Condition 1	4a	4	a	40	23	Undergraduate University Degree	Living with parents	Short Term Monogamous Under 1yr	Undergraduate University Degree	Australia	2913	Chinese Asian	Female	1- Predominantly heterosexual, only incidentally homosexual	35	Non-Business
66	Condition 1	4a	4	a	70	21	Undergraduate University Degree	Living with roomates	Single	0	Malaysia	0	South East Asian	Female	0- Exclusively heterosexual with no homosexual	35	Non-Business
73	Condition 1	4a	4	a	20	37	Diploma	Living alone	Single	0	Australia	3429	North Western European, British or Irish	Female	2- Predominantly heterosexual, but more than incidentally homosexual	35	Non-Business
88	Condition 1	4a	4	a	55	18	High School	Living with parents	Single	0	India	0	Southern Asian	Female	2- Predominantly heterosexual, but more than incidentally homosexual	35	Non-Business
90	Condition 1	4a	4	a	65	22	Undergraduate University Degree	Living with parents	Single	0	United Kingdom	0	North Western European, British or Irish	Female	1- Predominantly heterosexual, only incidentally homosexual	35	Non-Business
94	Condition 1	4a	4	a	35	34	Doctorate/PhD	Living with partner	Long Term Monogamous Relationship 1yr+	Doctorate/PhD	United Kingdom	0	North Western European, British or Irish	Female	0- Exclusively heterosexual with no homosexual	35	Non-Business
102	Condition 1	4a	4	a	30	26	Undergraduate University Degree	Living alone	Single	0	Poland	0	South Eastern and Eastern European	Female	1- Predominantly heterosexual, only incidentally homosexual	35	Non-Business
105	Condition 1	4a	4	a	45	20	Undergraduate University Degree	Living with roomates	Short Term Monogamous Under 1yr	High School	Australia	0	European Mixed Race	Female	2- Predominantly heterosexual, but more than incidentally homosexual	35	Non-Business
111	Condition 1	4a	4	a	40	23	Undergraduate University Degree	Living with parents	Short Term Open Relationship Under 1yr	Undergraduate University Degree	Australia	2230	North African or Middle Eastern Arab	Female	0- Exclusively heterosexual with no homosexual	35	Non-Business
117	Condition 1	4a	4	a	60	86	Undergraduate University Degree	Living alone	Long Term Monogamous Relationship 1yr+	Other	United States	0	Native North American or First Nation	Female	0- Exclusively heterosexual with no homosexual	35	Non-Business
153	Condition 1	4a	4	a	35	20	Undergraduate University Degree	Living alone	Long Term Monogamous Relationship 1yr+	Undergraduate University Degree	United States	0	Chinese Asian	Female	1- Predominantly heterosexual, only incidentally homosexual	35	Non-Business
161	Condition 1	4a	4	a	50	25	Post Graduate University Degree	Living with parents	Long Term Monogamous Relationship 1yr+	Undergraduate University Degree	India	0	South East Asian	Female	1- Predominantly heterosexual, only incidentally homosexual	35	Non-Business
162	Condition 1	4a	4	a	35	39	Post Graduate University Degree	Living with partner	Long Term Monogamous Relationship 1yr+	Diploma	United Kingdom	0	South American	Female	1- Predominantly heterosexual, only incidentally homosexual	35	Non-Business
175	Condition 1	4a	4	a	15	21	Diploma	Living with parents	Short Term Monogamous Under 1yr	Post Graduate University Degree	Czech Republic	0	European Mixed Race	Female	1- Predominantly heterosexual, only incidentally homosexual	35	Non-Business
178	Condition 1	4a	4	a	45	22	High School	Living with partner	Short Term Monogamous Under 1yr	Undergraduate University Degree	Netherlands	0	Southern European	Female	2- Predominantly heterosexual, but more than incidentally homosexual	35	Non-Business
191	Condition 1	4a	4	a	10	21	High School	Living with parents	Single	0	United States	0	None of these define my ethnic group	Female	1- Predominantly heterosexual, only incidentally homosexual	35	Non-Business
194	Condition 1	4a	4	a	60	32	Diploma	Living with partner	Long Term Monogamous Relationship 1yr+	Diploma	Australia	6022	Mixed Race Australian	Female	2- Predominantly heterosexual, but more than incidentally homosexual	35	Non-Business
221	Condition 1	4a	4	a	45	37	Post Graduate University Degree	Living alone	Single	0	Germany	0	South Eastern and Eastern European	Female	0- Exclusively heterosexual with no homosexual	35	Non-Business
226	Condition 1	4a	4	a	30	33	Doctorate/PhD	Living with roomates	Short Term Monogamous Under 1yr	Undergraduate University Degree	Australia	2042	Other Asian or Mixed Race Asian	Female	0- Exclusively heterosexual with no homosexual	35	Non-Business
228	Condition 1	4a	4	a	70	19	Undergraduate University Degree	Living alone	Single	0	Other - East European	0	South Eastern and Eastern European	Female	0- Exclusively heterosexual with no homosexual	35	Non-Business
243	Condition 1	4a	4	a	45	23	Diploma	Living with partner	Long Term Monogamous Relationship 1yr+	Diploma	Australia	0	European Mixed Race	Female	1- Predominantly heterosexual, only incidentally homosexual	35	Non-Business
252	Condition 1	4a	4	a	55	40	High School	Living alone	Single	0	Croatia	0	South Eastern and Eastern European	Female	0- Exclusively heterosexual with no homosexual	35	Non-Business
262	Condition 1	4a	4	a	40	23	Undergraduate University Degree	Living alone	Single	0	Germany	0	North Western European, British or Irish	Female	1- Predominantly heterosexual, only incidentally homosexual	35	Non-Business
266	Condition 1	4a	4	a	65	20	Undergraduate University Degree	Living with parents	Single	0	Spain	0	North Western European, British or Irish	Female	1- Predominantly heterosexual, only incidentally homosexual	35	Non-Business
275	Condition 1	4a	4	a	55	29	Undergraduate University Degree	Living with parents	Single	0	United States	0	Southern European	Female	0- Exclusively heterosexual with no homosexual	35	Non-Business
311	Condition 1	4a	4	a	60	28	Undergraduate University Degree	Living alone	Single	0	Chile	0	None of these define my ethnic group	Female	1- Predominantly heterosexual, only incidentally homosexual	35	Non-Business
315	Condition 1	4a	4	a	60	38	Undergraduate University Degree	Living with partner	Long Term Monogamous Relationship 1yr+	Undergraduate University Degree	United States	0	North Western European, British or Irish	Female	1- Predominantly heterosexual, only incidentally homosexual	35	Non-Business
318	Condition 1	4a	4	a	55	24	Undergraduate University Degree	Living with partner	Long Term Monogamous Relationship 1yr+	Undergraduate University Degree	United States	0	North Western European, British or Irish	Female	0- Exclusively heterosexual with no homosexual, 1- Predominantly heterosexual, only incidentally homosexual	35	Non-Business
325	Condition 1	4a	4	a	50	43	Post Graduate University Degree	Living with partner	Long Term Monogamous Relationship 1yr+	Post Graduate University Degree	Canada	0	North Western European, British or Irish	Female	0- Exclusively heterosexual with no homosexual	35	Non-Business
335	Condition 1	4a	4	a	60	24	Diploma	Living with parents	Single	0	Ireland	0	North Western European, British or Irish	Female	2- Predominantly heterosexual, but more than incidentally homosexual	35	Non-Business
337	Condition 1	4a	4	a	40	59	Undergraduate University Degree	Living alone	Single	0	United States	0	North Western European, British or Irish	Female	1- Predominantly heterosexual, only incidentally homosexual	35	Non-Business
338	Condition 1	4a	4	a	55	30	High School	Living with partner	Long Term Monogamous Relationship 1yr+	Undergraduate University Degree	United States	0	None of these define my ethnic group	Female	0- Exclusively heterosexual with no homosexual	35	Non-Business
355	Condition 1	4a	4	a	25	27	Post Graduate University Degree	Living with partner	Long Term Monogamous Relationship 1yr+	Undergraduate University Degree	Germany	0	North Western European, British or Irish	Female	1- Predominantly heterosexual, only incidentally homosexual	35	Non-Business
361	Condition 1	4a	4	a	50	23	Undergraduate University Degree	Living alone	Single	0	Germany	0	European Mixed Race	Female	0- Exclusively heterosexual with no homosexual	35	Non-Business
365	Condition 1	4a	4	a	50	27	Diploma	Living alone	Single	0	Argentina	0	South American	Female	0- Exclusively heterosexual with no homosexual	35	Non-Business
374	Condition 1	4a	4	a	65	31	Diploma	Living with partner	Long Term Open Relationship 1yr+	Diploma	United States	0	North Western European, British or Irish	Female	0- Exclusively heterosexual with no homosexual	35	Non-Business
381	Condition 1	4a	4	a	75	42	High School	Living with partner	Long Term Monogamous Relationship 1yr+	High School	United States	0	European Mixed Race	Female	1- Predominantly heterosexual, only incidentally homosexual	35	Non-Business
383	Condition 1	4a	4	a	80	24	Post Graduate University Degree	Living with parents	Short Term Monogamous Under 1yr	Undergraduate University Degree	United States	0	Native American Mixed Race	Female	1- Predominantly heterosexual, only incidentally homosexual	35	Non-Business
396	Condition 1	4a	4	a	40	64	Undergraduate University Degree	Living with partner	Long Term Monogamous Relationship 1yr+	Post Graduate University Degree	United States	0	European Mixed Race	Female	0- Exclusively heterosexual with no homosexual	35	Non-Business
397	Condition 1	4a	4	a	55	40	Post Graduate University Degree	Living with partner	Long Term Monogamous Relationship 1yr+	Undergraduate University Degree	United States	0	Native North American or First Nation	Female	1- Predominantly heterosexual, only incidentally homosexual	35	Non-Business
433	Condition 1	4a	4	a	40	31	Diploma	Living with partner	Long Term Open Relationship 1yr+	Other	Netherlands	0	North Western European, British or Irish	Female	1- Predominantly heterosexual, only incidentally homosexual	35	Non-Business
440	Condition 1	4a	4	a	70	35	Diploma	Living with roomates	Long Term Monogamous Relationship 1yr+	High School	Canada	0	North Western European, British or Irish	Female	0- Exclusively heterosexual with no homosexual	35	Non-Business
459	Condition 1	4a	4	a	60	31	Diploma	Living with partner	Long Term Monogamous Relationship 1yr+	Post Graduate University Degree	United States	0	North Western European, British or Irish	Female	0- Exclusively heterosexual with no homosexual	35	Non-Business
460	Condition 1	4a	4	a	55	26	Undergraduate University Degree	Living alone	Single	0	United States	0	North Western European, British or Irish	Female	0- Exclusively heterosexual with no homosexual	35	Non-Business
476	Condition 1	4a	4	a	25	27	Undergraduate University Degree	Living with partner	Short Term Monogamous Under 1yr	High School	United States	0	None of these define my ethnic group	Female	2- Predominantly heterosexual, but more than incidentally homosexual	35	Non-Business
518	Condition 1	4a	4	a	60	24	Undergraduate University Degree	Living with parents	Single	0	Mexico	0	None of these define my ethnic group	Female	1- Predominantly heterosexual, only incidentally homosexual	35	Non-Business
525	Condition 1	4a	4	a	55	32	Undergraduate University Degree	Living with roomates	Single	0	New Zealand	0	New Zealand Peoples	Female	1- Predominantly heterosexual, only incidentally homosexual	35	Non-Business
534	Condition 1	4a	4	a	15	19	Undergraduate University Degree	Living with parents	Short Term Monogamous Under 1yr	Undergraduate University Degree	United States	0	European Mixed Race	Female	1- Predominantly heterosexual, only incidentally homosexual	35	Non-Business
543	Condition 1	4a	4	a	20	28	Post Graduate University Degree	Living alone	Long Term Open Relationship 1yr+	Undergraduate University Degree	Greece	0	Southern European	Female	1- Predominantly heterosexual, only incidentally homosexual	35	Non-Business
556	Condition 1	4a	4	a	25	33	Undergraduate University Degree	Living with roomates	Long Term Monogamous Relationship 1yr+	Diploma	United States	0	European Mixed Race	Female	0- Exclusively heterosexual with no homosexual	35	Non-Business
565	Condition 1	4a	4	a	45	27	Undergraduate University Degree	Other	Long Term Monogamous Relationship 1yr+	Undergraduate University Degree	United States	0	European Mixed Race	Female	3- Equally heterosexual and homosexual	35	Non-Business
576	Condition 1	4a	4	a	20	44	Post Graduate University Degree	Other	Long Term Monogamous Relationship 1yr+	Post Graduate University Degree	United States	0	North Western European, British or Irish	Female	1- Predominantly heterosexual, only incidentally homosexual	35	Non-Business
586	Condition 1	4a	4	a	20	31	Post Graduate University Degree	Other	Single	0	Portugal	0	Southern European	Female	2- Predominantly heterosexual, but more than incidentally homosexual	35	Non-Business
592	Condition 1	4a	4	a	85	18	High School	Living with parents	Single	0	United Kingdom	0	Southern Asian	Female	0- Exclusively heterosexual with no homosexual	35	Non-Business
596	Condition 1	4a	4	a	30	22	Other	Living with partner	Long Term Monogamous Relationship 1yr+	Other	United States	0	North Western European, British or Irish	Female	2- Predominantly heterosexual, but more than incidentally homosexual	35	Non-Business
600	Condition 1	4a	4	a	50	36	Undergraduate University Degree	Living alone	Short Term Monogamous Under 1yr	High School	Belgium	0	Southern European	Female	1- Predominantly heterosexual, only incidentally homosexual	35	Non-Business
605	Condition 1	4a	4	a	10	61	Post Graduate University Degree	Living with roomates	Single	0	Australia	2614	North Western European, British or Irish	Female	1- Predominantly heterosexual, only incidentally homosexual	35	Non-Business
606	Condition 1	4a	4	a	55	22	Undergraduate University Degree	Living with parents	Single	0	Singapore	0	South East Asian	Female	0- Exclusively heterosexual with no homosexual	35	Non-Business
611	Condition 1	4a	4	a	20	33	Undergraduate University Degree	Living with partner	Long Term Monogamous Relationship 1yr+	Undergraduate University Degree	Canada	0	Native North American or First Nation	Female	1- Predominantly heterosexual, only incidentally homosexual	35	Non-Business
612	Condition 1	4a	4	a	45	24	Post Graduate University Degree	Living with parents	Single	0	Chile	0	South American	Female	0- Exclusively heterosexual with no homosexual	35	Non-Business
621	Condition 1	4a	4	a	5	28	Doctorate/PhD	Living with partner	Long Term Monogamous Relationship 1yr+	Post Graduate University Degree	Australia	0	Other North-East Asian	Female	1- Predominantly heterosexual, only incidentally homosexual	35	Non-Business
624	Condition 1	4a	4	a	60	31	Post Graduate University Degree	Living with partner	Long Term Monogamous Relationship 1yr+	Post Graduate University Degree	Other - East European	0	South Eastern and Eastern European	Female	0- Exclusively heterosexual with no homosexual	35	Non-Business
631	Condition 1	4a	4	a	60	32	Post Graduate University Degree	Living alone	Single	0	United States	0	North Western European, British or Irish	Female	0- Exclusively heterosexual with no homosexual	35	Non-Business
8	Condition 1	5a	5	a	30	29	Post Graduate University Degree	Living with partner	Long Term Monogamous Relationship 1yr+	High School	Australia	2570	North Western European, British or Irish	Female	1- Predominantly heterosexual, only incidentally homosexual	23	Non-Business
10	Condition 1	5a	5	a	35	22	Undergraduate University Degree	Living with roomates	Long Term Monogamous Relationship 1yr+	Post Graduate University Degree	Australia	2032	North Western European, British or Irish	Female	1- Predominantly heterosexual, only incidentally homosexual	23	Non-Business
18	Condition 1	5a	5	a	55	20	Undergraduate University Degree	Living with parents	Single	0	Australia	2042	Mixed Race Australian	Female	0- Exclusively heterosexual with no homosexual	23	Non-Business
25	Condition 1	5a	5	a	30	31	Doctorate/PhD	Living with roomates	Short Term Monogamous Under 1yr	Post Graduate University Degree	United States	0	Other Central or South American or Mixed Race	Female	2- Predominantly heterosexual, but more than incidentally homosexual	23	Non-Business
38	Condition 1	5a	5	a	75	46	Undergraduate University Degree	Living with partner	Long Term Monogamous Relationship 1yr+	Post Graduate University Degree	New Zealand	0	European Mixed Race	Female	2- Predominantly heterosexual, but more than incidentally homosexual	23	Non-Business
44	Condition 1	5a	5	a	50	33	Doctorate/PhD	Living alone	Single	0	Australia	0	Chinese Asian	Female	0- Exclusively heterosexual with no homosexual	23	Non-Business
45	Condition 1	5a	5	a	30	20	Undergraduate University Degree	Living with roomates	Single	0	United States	0	European Mixed Race	Female	0- Exclusively heterosexual with no homosexual	23	Non-Business
66	Condition 1	5a	5	a	60	21	Undergraduate University Degree	Living with roomates	Single	0	Malaysia	0	South East Asian	Female	0- Exclusively heterosexual with no homosexual	23	Non-Business
75	Condition 1	5a	5	a	15	21	Undergraduate University Degree	Living with parents	Single	0	Australia	0	North Western European, British or Irish	Female	0- Exclusively heterosexual with no homosexual	23	Non-Business
81	Condition 1	5a	5	a	60	33	Doctorate/PhD	Living alone	Single	0	Germany	0	South Eastern and Eastern European	Female	0- Exclusively heterosexual with no homosexual	23	Non-Business
96	Condition 1	5a	5	a	15	25	Undergraduate University Degree	Living with parents	Single	0	Other - Southern America	0	South American	Female	0- Exclusively heterosexual with no homosexual	23	Non-Business
102	Condition 1	5a	5	a	25	26	Undergraduate University Degree	Living alone	Single	0	Poland	0	South Eastern and Eastern European	Female	1- Predominantly heterosexual, only incidentally homosexual	23	Non-Business
108	Condition 1	5a	5	a	25	22	Doctorate/PhD	Living alone	Long Term Monogamous Relationship 1yr+	Post Graduate University Degree	United Kingdom	0	North Western European, British or Irish	Female	0- Exclusively heterosexual with no homosexual	23	Non-Business
120	Condition 1	5a	5	a	50	29	Diploma	Living with roomates	Single	0	Australia	0	None of these define my ethnic group	Female	2- Predominantly heterosexual, but more than incidentally homosexual	23	Non-Business
125	Condition 1	5a	5	a	65	27	Post Graduate University Degree	Living alone	Single	0	Germany	0	North Western European, British or Irish	Female	0- Exclusively heterosexual with no homosexual	23	Non-Business
139	Condition 1	5a	5	a	60	54	Undergraduate University Degree	Living alone	Short Term Open Relationship Under 1yr	Undergraduate University Degree	Australia	0	North Western European, British or Irish	Female	0- Exclusively heterosexual with no homosexual	23	Non-Business
161	Condition 1	5a	5	a	35	25	Post Graduate University Degree	Living with parents	Long Term Monogamous Relationship 1yr+	Undergraduate University Degree	India	0	South East Asian	Female	1- Predominantly heterosexual, only incidentally homosexual	23	Non-Business
162	Condition 1	5a	5	a	25	39	Post Graduate University Degree	Living with partner	Long Term Monogamous Relationship 1yr+	Diploma	United Kingdom	0	South American	Female	1- Predominantly heterosexual, only incidentally homosexual	23	Non-Business
164	Condition 1	5a	5	a	20	27	Post Graduate University Degree	Living with parents	Single	0	Australia	3142	North Western European, British or Irish	Female	0- Exclusively heterosexual with no homosexual	23	Non-Business
167	Condition 1	5a	5	a	35	20	Undergraduate University Degree	Living with parents	Single	0	Australia	2140	Chinese Asian	Female	1- Predominantly heterosexual, only incidentally homosexual	23	Non-Business
169	Condition 1	5a	5	a	60	24	Undergraduate University Degree	Other	Long Term Monogamous Relationship 1yr+	Post Graduate University Degree	Australia	0	European Mixed Race	Female	1- Predominantly heterosexual, only incidentally homosexual	23	Non-Business
178	Condition 1	5a	5	a	50	22	High School	Living with partner	Short Term Monogamous Under 1yr	Undergraduate University Degree	Netherlands	0	Southern European	Female	2- Predominantly heterosexual, but more than incidentally homosexual	23	Non-Business
179	Condition 1	5a	5	a	15	29	Undergraduate University Degree	Living with partner	Long Term Monogamous Relationship 1yr+	High School	United States	0	Native American Mixed Race	Female	3- Equally heterosexual and homosexual	23	Non-Business
184	Condition 1	5a	5	a	0	33	Undergraduate University Degree	Living with partner	Long Term Monogamous Relationship 1yr+	Undergraduate University Degree	United States	0	North Western European, British or Irish	Female	0- Exclusively heterosexual with no homosexual	23	Non-Business
191	Condition 1	5a	5	a	5	21	High School	Living with parents	Single	0	United States	0	None of these define my ethnic group	Female	1- Predominantly heterosexual, only incidentally homosexual	23	Non-Business
205	Condition 1	5a	5	a	35	21	High School	Living with parents	Short Term Monogamous Under 1yr	High School	Slovakia	0	South Eastern and Eastern European	Female	2- Predominantly heterosexual, but more than incidentally homosexual	23	Non-Business
207	Condition 1	5a	5	a	40	44	Post Graduate University Degree	Living with partner	Long Term Monogamous Relationship 1yr+	Undergraduate University Degree	Australia	4107	Mixed Race Australian	Female	1- Predominantly heterosexual, only incidentally homosexual	23	Non-Business
210	Condition 1	5a	5	a	35	18	Undergraduate University Degree	Living with roomates	Single	0	Australia	4343	North Western European, British or Irish	Female	0- Exclusively heterosexual with no homosexual, 1- Predominantly heterosexual, only incidentally homosexual	23	Non-Business
221	Condition 1	5a	5	a	70	37	Post Graduate University Degree	Living alone	Single	0	Germany	0	South Eastern and Eastern European	Female	0- Exclusively heterosexual with no homosexual	23	Non-Business
226	Condition 1	5a	5	a	10	33	Doctorate/PhD	Living with roomates	Short Term Monogamous Under 1yr	Undergraduate University Degree	Australia	2042	Other Asian or Mixed Race Asian	Female	0- Exclusively heterosexual with no homosexual	23	Non-Business
241	Condition 1	5a	5	a	10	24	Undergraduate University Degree	Living with partner	Long Term Monogamous Relationship 1yr+	High School	Germany	0	North Western European, British or Irish	Female	1- Predominantly heterosexual, only incidentally homosexual	23	Non-Business
273	Condition 1	5a	5	a	30	42	Post Graduate University Degree	Living with partner	Long Term Monogamous Relationship 1yr+	Post Graduate University Degree	United Kingdom	0	North Western European, British or Irish	Female	0- Exclusively heterosexual with no homosexual	23	Non-Business
284	Condition 1	5a	5	a	70	41	Undergraduate University Degree	Living with partner	Long Term Monogamous Relationship 1yr+	Undergraduate University Degree	United States	0	Caribbean Islander	Female	0- Exclusively heterosexual with no homosexual	23	Non-Business
297	Condition 1	5a	5	a	60	29	Post Graduate University Degree	Living with parents	Single	0	Other - Southern Europe	0	South Eastern and Eastern European	Female	0- Exclusively heterosexual with no homosexual	23	Non-Business
308	Condition 1	5a	5	a	50	42	Undergraduate University Degree	Living with partner	Long Term Monogamous Relationship 1yr+	Undergraduate University Degree	Greece	0	Southern European	Female	0- Exclusively heterosexual with no homosexual	23	Non-Business
319	Condition 1	5a	5	a	60	36	Post Graduate University Degree	Living with partner	Long Term Monogamous Relationship 1yr+	Undergraduate University Degree	United States	0	European Mixed Race	Female	3- Equally heterosexual and homosexual	23	Non-Business
325	Condition 1	5a	5	a	70	43	Post Graduate University Degree	Living with partner	Long Term Monogamous Relationship 1yr+	Post Graduate University Degree	Canada	0	North Western European, British or Irish	Female	0- Exclusively heterosexual with no homosexual	23	Non-Business
328	Condition 1	5a	5	a	60	23	Undergraduate University Degree	Living with roomates	Long Term Monogamous Relationship 1yr+	Undergraduate University Degree	United States	0	None of these define my ethnic group	Female	1- Predominantly heterosexual, only incidentally homosexual	23	Non-Business
335	Condition 1	5a	5	a	45	24	Diploma	Living with parents	Single	0	Ireland	0	North Western European, British or Irish	Female	2- Predominantly heterosexual, but more than incidentally homosexual	23	Non-Business
337	Condition 1	5a	5	a	60	59	Undergraduate University Degree	Living alone	Single	0	United States	0	North Western European, British or Irish	Female	1- Predominantly heterosexual, only incidentally homosexual	23	Non-Business
350	Condition 1	5a	5	a	55	69	High School	Living alone	Single	0	United States	0	None of these define my ethnic group	Female	0- Exclusively heterosexual with no homosexual	23	Non-Business
365	Condition 1	5a	5	a	50	27	Diploma	Living alone	Single	0	Argentina	0	South American	Female	0- Exclusively heterosexual with no homosexual	23	Non-Business
369	Condition 1	5a	5	a	70	18	High School	Living with parents	Short Term Open Relationship Under 1yr	High School	United Kingdom	0	North Western European, British or Irish	Female	3- Equally heterosexual and homosexual	23	Non-Business
372	Condition 1	5a	5	a	30	41	Undergraduate University Degree	Living with partner	Long Term Open Relationship 1yr+	Undergraduate University Degree	United States	0	None of these define my ethnic group	Female	0- Exclusively heterosexual with no homosexual	23	Non-Business
432	Condition 1	5a	5	a	40	23	Undergraduate University Degree	Living with parents	Long Term Monogamous Relationship 1yr+	Diploma	United Kingdom	0	North Western European, British or Irish	Female	2- Predominantly heterosexual, but more than incidentally homosexual	23	Non-Business
434	Condition 1	5a	5	a	15	28	Post Graduate University Degree	Living with partner	Long Term Monogamous Relationship 1yr+	Diploma	Other - Northern Europe	0	North Western European, British or Irish	Female	0- Exclusively heterosexual with no homosexual	23	Non-Business
435	Condition 1	5a	5	a	45	34	Diploma	Living with partner	Long Term Monogamous Relationship 1yr+	High School	Canada	0	North Western European, British or Irish	Female	1- Predominantly heterosexual, only incidentally homosexual	23	Non-Business
450	Condition 1	5a	5	a	55	42	Undergraduate University Degree	Living with partner	Long Term Monogamous Relationship 1yr+	Undergraduate University Degree	United States	0	European Mixed Race	Female	1- Predominantly heterosexual, only incidentally homosexual	23	Non-Business
451	Condition 1	5a	5	a	10	45	Diploma	Living alone	Long Term Monogamous Relationship 1yr+	Undergraduate University Degree	United States	0	North Western European, British or Irish	Female	1- Predominantly heterosexual, only incidentally homosexual	23	Non-Business
470	Condition 1	5a	5	a	45	27	Undergraduate University Degree	Living with partner	Long Term Monogamous Relationship 1yr+	Post Graduate University Degree	United States	0	Southern European	Female	1- Predominantly heterosexual, only incidentally homosexual	23	Non-Business
477	Condition 1	5a	5	a	25	27	Undergraduate University Degree	Living with partner	Long Term Monogamous Relationship 1yr+	High School	Canada	0	South American	Female	0- Exclusively heterosexual with no homosexual	23	Non-Business
525	Condition 1	5a	5	a	50	32	Undergraduate University Degree	Living with roomates	Single	0	New Zealand	0	New Zealand Peoples	Female	1- Predominantly heterosexual, only incidentally homosexual	23	Non-Business
526	Condition 1	5a	5	a	50	39	Other	Living with partner	Long Term Open Relationship 1yr+	Other	United States	0	European Mixed Race	Female	2- Predominantly heterosexual, but more than incidentally homosexual	23	Non-Business
556	Condition 1	5a	5	a	60	33	Undergraduate University Degree	Living with roomates	Long Term Monogamous Relationship 1yr+	Diploma	United States	0	European Mixed Race	Female	0- Exclusively heterosexual with no homosexual	23	Non-Business
565	Condition 1	5a	5	a	50	27	Undergraduate University Degree	Other	Long Term Monogamous Relationship 1yr+	Undergraduate University Degree	United States	0	European Mixed Race	Female	3- Equally heterosexual and homosexual	23	Non-Business
566	Condition 1	5a	5	a	30	28	Undergraduate University Degree	Living with partner	Long Term Monogamous Relationship 1yr+	Undergraduate University Degree	United States	0	None of these define my ethnic group	Female	2- Predominantly heterosexual, but more than incidentally homosexual	23	Non-Business
570	Condition 1	5a	5	a	70	28	Post Graduate University Degree	Living with parents	Short Term Open Relationship Under 1yr	Diploma	Germany	0	North Western European, British or Irish	Female	0- Exclusively heterosexual with no homosexual	23	Non-Business
587	Condition 1	5a	5	a	60	29	Post Graduate University Degree	Living alone	Long Term Monogamous Relationship 1yr+	Diploma	United States	0	South Eastern and Eastern European	Female	0- Exclusively heterosexual with no homosexual	23	Non-Business
595	Condition 1	5a	5	a	70	42	Undergraduate University Degree	Living with partner	Long Term Monogamous Relationship 1yr+	Post Graduate University Degree	United States	0	None of these define my ethnic group	Female	0- Exclusively heterosexual with no homosexual	23	Non-Business
597	Condition 1	5a	5	a	35	37	Post Graduate University Degree	Living alone	Single	0	Chile	0	South American	Female	0- Exclusively heterosexual with no homosexual	23	Non-Business
599	Condition 1	5a	5	a	30	44	Other	Living alone	Single	0	Canada	0	North Western European, British or Irish	Female	1- Predominantly heterosexual, only incidentally homosexual	23	Non-Business
604	Condition 1	5a	5	a	65	23	Undergraduate University Degree	Living with roomates	Single	0	Australia	0	North Western European, British or Irish	Female	0- Exclusively heterosexual with no homosexual	23	Non-Business
621	Condition 1	5a	5	a	5	28	Doctorate/PhD	Living with partner	Long Term Monogamous Relationship 1yr+	Post Graduate University Degree	Australia	0	Other North-East Asian	Female	1- Predominantly heterosexual, only incidentally homosexual	23	Non-Business
631	Condition 1	5a	5	a	55	32	Post Graduate University Degree	Living alone	Single	0	United States	0	North Western European, British or Irish	Female	0- Exclusively heterosexual with no homosexual	23	Non-Business
22	Condition 1	6a	6	a	80	21	Undergraduate University Degree	Living with parents	Single	0	Argentina	0	European Mixed Race	Female	0- Exclusively heterosexual with no homosexual	24	Non-Business
31	Condition 1	6a	6	a	25	25	Undergraduate University Degree	Living with partner	Long Term Monogamous Relationship 1yr+	High School	United States	0	Native North American or First Nation	Female	1- Predominantly heterosexual, only incidentally homosexual	24	Non-Business
35	Condition 1	6a	6	a	45	30	Diploma	Living with partner	Long Term Monogamous Relationship 1yr+	Diploma	United States	0	European Mixed Race	Female	0- Exclusively heterosexual with no homosexual	24	Non-Business
50	Condition 1	6a	6	a	55	27	Undergraduate University Degree	Living alone	Short Term Monogamous Under 1yr	Undergraduate University Degree	United Kingdom	0	North Western European, British or Irish	Female	0- Exclusively heterosexual with no homosexual	24	Non-Business
51	Condition 1	6a	6	a	65	28	Post Graduate University Degree	Living with partner	Long Term Monogamous Relationship 1yr+	Post Graduate University Degree	Australia	0	Other Asian or Mixed Race Asian	Female	1- Predominantly heterosexual, only incidentally homosexual	24	Non-Business
60	Condition 1	6a	6	a	60	23	Post Graduate University Degree	Living with partner	Long Term Monogamous Relationship 1yr+	Post Graduate University Degree	South Africa	0	European Mixed Race	Female	1- Predominantly heterosexual, only incidentally homosexual	24	Non-Business
68	Condition 1	6a	6	a	50	23	Undergraduate University Degree	Living with parents	Long Term Monogamous Relationship 1yr+	Diploma	Australia	3214	North Western European, British or Irish	Female	1- Predominantly heterosexual, only incidentally homosexual	24	Non-Business
75	Condition 1	6a	6	a	50	21	Undergraduate University Degree	Living with parents	Single	0	Australia	0	North Western European, British or Irish	Female	0- Exclusively heterosexual with no homosexual	24	Non-Business
108	Condition 1	6a	6	a	65	22	Doctorate/PhD	Living alone	Long Term Monogamous Relationship 1yr+	Post Graduate University Degree	United Kingdom	0	North Western European, British or Irish	Female	0- Exclusively heterosexual with no homosexual	24	Non-Business
133	Condition 1	6a	6	a	55	21	Diploma	Living with roomates	Short Term Monogamous Under 1yr	Doctorate/PhD	Australia	0	None of these define my ethnic group	Female	3- Equally heterosexual and homosexual	24	Non-Business
145	Condition 1	6a	6	a	45	22	Undergraduate University Degree	Living with parents	Single	0	Australia	0	North Western European, British or Irish	Female	0- Exclusively heterosexual with no homosexual	24	Non-Business
151	Condition 1	6a	6	a	55	25	Post Graduate University Degree	Living alone	Single	0	France	0	North Western European, British or Irish	Female	0- Exclusively heterosexual with no homosexual	24	Non-Business
164	Condition 1	6a	6	a	70	27	Post Graduate University Degree	Living with parents	Single	0	Australia	3142	North Western European, British or Irish	Female	0- Exclusively heterosexual with no homosexual	24	Non-Business
167	Condition 1	6a	6	a	65	20	Undergraduate University Degree	Living with parents	Single	0	Australia	2140	Chinese Asian	Female	1- Predominantly heterosexual, only incidentally homosexual	24	Non-Business
168	Condition 1	6a	6	a	30	29	Doctorate/PhD	Living with partner	Long Term Open Relationship 1yr+	Undergraduate University Degree	Australia	2785	North Western European, British or Irish	Female	3- Equally heterosexual and homosexual	24	Non-Business
193	Condition 1	6a	6	a	30	34	Post Graduate University Degree	Living alone	Single	0	Hungary	0	South Eastern and Eastern European	Female	0- Exclusively heterosexual with no homosexual	24	Non-Business
194	Condition 1	6a	6	a	70	32	Diploma	Living with partner	Long Term Monogamous Relationship 1yr+	Diploma	Australia	6022	Mixed Race Australian	Female	2- Predominantly heterosexual, but more than incidentally homosexual	24	Non-Business
201	Condition 1	6a	6	a	10	22	Undergraduate University Degree	Living with parents	Single	0	Mexico	0	None of these define my ethnic group	Female	1- Predominantly heterosexual, only incidentally homosexual	24	Non-Business
226	Condition 1	6a	6	a	35	33	Doctorate/PhD	Living with roomates	Short Term Monogamous Under 1yr	Undergraduate University Degree	Australia	2042	Other Asian or Mixed Race Asian	Female	0- Exclusively heterosexual with no homosexual	24	Non-Business
228	Condition 1	6a	6	a	75	19	Undergraduate University Degree	Living alone	Single	0	Other - East European	0	South Eastern and Eastern European	Female	0- Exclusively heterosexual with no homosexual	24	Non-Business
250	Condition 1	6a	6	a	25	33	Post Graduate University Degree	Living with parents	Single	0	Australia	6149	North Western European, British or Irish	Female	0- Exclusively heterosexual with no homosexual	24	Non-Business
254	Condition 1	6a	6	a	30	23	Diploma	Living with parents	Single	0	Other - East European	0	South Eastern and Eastern European	Female	1- Predominantly heterosexual, only incidentally homosexual	24	Non-Business
269	Condition 1	6a	6	a	65	29	High School	Living with parents	Single	0	United States	no	South American	Female	1- Predominantly heterosexual, only incidentally homosexual	24	Non-Business
284	Condition 1	6a	6	a	55	41	Undergraduate University Degree	Living with partner	Long Term Monogamous Relationship 1yr+	Undergraduate University Degree	United States	0	Caribbean Islander	Female	0- Exclusively heterosexual with no homosexual	24	Non-Business
290	Condition 1	6a	6	a	20	21	Undergraduate University Degree	Living with parents	Single	0	Portugal	0	Southern European	Female	0- Exclusively heterosexual with no homosexual	24	Non-Business
299	Condition 1	6a	6	a	50	22	Undergraduate University Degree	Other	Single	0	United States	0	North Western European, British or Irish	Female	2- Predominantly heterosexual, but more than incidentally homosexual	24	Non-Business
308	Condition 1	6a	6	a	70	42	Undergraduate University Degree	Living with partner	Long Term Monogamous Relationship 1yr+	Undergraduate University Degree	Greece	0	Southern European	Female	0- Exclusively heterosexual with no homosexual	24	Non-Business
309	Condition 1	6a	6	a	95	25	Undergraduate University Degree	Living with parents	Single	0	Other - Southern America	0	South American	Female	2- Predominantly heterosexual, but more than incidentally homosexual	24	Non-Business
311	Condition 1	6a	6	a	35	28	Undergraduate University Degree	Living alone	Single	0	Chile	0	None of these define my ethnic group	Female	1- Predominantly heterosexual, only incidentally homosexual	24	Non-Business
316	Condition 1	6a	6	a	55	26	Undergraduate University Degree	Living with partner	Long Term Monogamous Relationship 1yr+	Post Graduate University Degree	United Kingdom	0	North Western European, British or Irish	Female	1- Predominantly heterosexual, only incidentally homosexual	24	Non-Business
318	Condition 1	6a	6	a	50	24	Undergraduate University Degree	Living with partner	Long Term Monogamous Relationship 1yr+	Undergraduate University Degree	United States	0	North Western European, British or Irish	Female	0- Exclusively heterosexual with no homosexual, 1- Predominantly heterosexual, only incidentally homosexual	24	Non-Business
335	Condition 1	6a	6	a	65	24	Diploma	Living with parents	Single	0	Ireland	0	North Western European, British or Irish	Female	2- Predominantly heterosexual, but more than incidentally homosexual	24	Non-Business
343	Condition 1	6a	6	a	70	48	Doctorate/PhD	Living with partner	Long Term Open Relationship 1yr+	Undergraduate University Degree	United States	0	European Mixed Race	Female	2- Predominantly heterosexual, but more than incidentally homosexual	24	Non-Business
347	Condition 1	6a	6	a	40	26	Undergraduate University Degree	Living with partner	Long Term Monogamous Relationship 1yr+	Undergraduate University Degree	United States	0	None of these define my ethnic group	Female	0- Exclusively heterosexual with no homosexual	24	Non-Business
371	Condition 1	6a	6	a	35	24	Diploma	Living with parents	Single	0	United States	0	North Western European, British or Irish	Female	2- Predominantly heterosexual, but more than incidentally homosexual	24	Non-Business
384	Condition 1	6a	6	a	85	34	Doctorate/PhD	Living with partner	Long Term Monogamous Relationship 1yr+	Undergraduate University Degree	United States	0	North Western European, British or Irish	Female	1- Predominantly heterosexual, only incidentally homosexual	24	Non-Business
387	Condition 1	6a	6	a	30	48	Doctorate/PhD	Living with partner	Long Term Monogamous Relationship 1yr+	Doctorate/PhD	Germany	0	North Western European, British or Irish	Female	0- Exclusively heterosexual with no homosexual	24	Non-Business
427	Condition 1	6a	6	a	40	25	Undergraduate University Degree	Living with partner	Long Term Monogamous Relationship 1yr+	Diploma	Other - Northern Europe	0	North Western European, British or Irish	Female	1- Predominantly heterosexual, only incidentally homosexual	24	Non-Business
434	Condition 1	6a	6	a	55	28	Post Graduate University Degree	Living with partner	Long Term Monogamous Relationship 1yr+	Diploma	Other - Northern Europe	0	North Western European, British or Irish	Female	0- Exclusively heterosexual with no homosexual	24	Non-Business
437	Condition 1	6a	6	a	60	20	Undergraduate University Degree	Living with roomates	Single	0	United States	0	North Western European, British or Irish	Female	0- Exclusively heterosexual with no homosexual	24	Non-Business
[truncated: 961 more rows]

## Sheet: Male Earning
Subject	Condition	Model	ModID	Treatment	Earnings	Age	EducationLevel	LivingSituation	RelationshipStatus	PartnersEducationLevel	CountryofResidence	Postcode	Ethnicity	Sex	KinseyScale	ModelAge	Attire
[truncated: 2,439 more rows]

## Sheet: Female Attractiveness
Subject	Condition	Model	ModID	Treatment	Attractiveness	Age	Education	LivingSituation	RelationshipStatus	PartnersEducationLevel	CountryofResidence	Postcode	Ethnicity	Sex	KinseyScale	ModelAge	Attire
[truncated: 3,168 more rows]

[truncated: 1 more sheets: Female Earning]
