# Supplementary material for: The Interplay Between Economic Status and Attractiveness, and the Importance of Attire in Mate Choice Judgments
Source: Front Psychol. 2019 Mar 21;10:462. doi: 10.3389/fpsyg.2019.00462 (PMC6437035; doi:10.3389/fpsyg.2019.00462)
Supplement: MATERIAL S5 — Data for attire study 2 separated by measure (attractiveness, earnings). [file Table_5.XLSX]

## Sheet: Earnings
Model_ID	Other_ID	Stim_Sex	Rated_Earnings	Earn_Alone	Attract_Alone	ModelAttire	OtherAttire	Attire_2
Fb1	Mb12	Female	65.7143	68.8333	66.1824	Business	Business	1
Fb1	Mb8	Female	70.3704	68.8333	66.1824	Business	Business	1
Fb1	Mb9	Female	63.4091	68.8333	66.1824	Business	Business	1
Fb1	Mc11	Female	66.5789	68.8333	66.1824	Business	Casual	2
Fb1	Mc2	Female	68.3333	68.8333	66.1824	Business	Casual	2
Fb1	Mc4	Female	61.0417	68.8333	66.1824	Business	Casual	2
Fb10	Mb1	Female	66.3158	61.4356	63.1429	Business	Business	1
Fb10	Mb11	Female	63.4091	61.4356	63.1429	Business	Business	1
Fb10	Mb6	Female	58.4615	61.4356	63.1429	Business	Business	1
Fb10	Mc12	Female	43.25	61.4356	63.1429	Business	Casual	2
Fb10	Mc2	Female	43.1579	61.4356	63.1429	Business	Casual	2
Fb10	Mc3	Female	40	61.4356	63.1429	Business	Casual	2
Fb11	Mb3	Female	63.4	66.6364	68.3969	Business	Business	1
Fb11	Mb4	Female	67.7778	66.6364	68.3969	Business	Business	1
Fb11	Mb9	Female	68.8889	66.6364	68.3969	Business	Business	1
Fb11	Mc10	Female	67.3913	66.6364	68.3969	Business	Casual	2
Fb11	Mc11	Female	66.4583	66.6364	68.3969	Business	Casual	2
Fb11	Mc7	Female	65.75	66.6364	68.3969	Business	Casual	2
Fb12	Mb11	Female	65.5882	64.5045	72.8065	Business	Business	1
Fb12	Mb2	Female	67.6786	64.5045	72.8065	Business	Business	1
Fb12	Mb5	Female	70.9615	64.5045	72.8065	Business	Business	1
Fb12	Mc1	Female	59.25	64.5045	72.8065	Business	Casual	2
Fb12	Mc7	Female	66.4286	64.5045	72.8065	Business	Casual	2
Fb12	Mc8	Female	63	64.5045	72.8065	Business	Casual	2
Fb2	Mb5	Female	68.0952	67.6549	70.2848	Business	Business	1
Fb2	Mb6	Female	68.0769	67.6549	70.2848	Business	Business	1
Fb2	Mb8	Female	68.8095	67.6549	70.2848	Business	Business	1
Fb2	Mc10	Female	68.75	67.6549	70.2848	Business	Casual	2
Fb2	Mc2	Female	69.375	67.6549	70.2848	Business	Casual	2
Fb2	Mc3	Female	70.75	67.6549	70.2848	Business	Casual	2
Fb3	Mb3	Female	65.7143	67.7778	75.6296	Business	Business	1
Fb3	Mb5	Female	66.4	67.7778	75.6296	Business	Business	1
Fb3	Mb7	Female	67.1739	67.7778	75.6296	Business	Business	1
Fb3	Mc1	Female	71.2857	67.7778	75.6296	Business	Casual	2
Fb3	Mc12	Female	64.6875	67.7778	75.6296	Business	Casual	2
Fb3	Mc9	Female	68.0952	67.7778	75.6296	Business	Casual	2
Fb4	Mb1	Female	68.6667	68.9796	65.1439	Business	Business	1
Fb4	Mb3	Female	71.5385	68.9796	65.1439	Business	Business	1
Fb4	Mb4	Female	71.087	68.9796	65.1439	Business	Business	1
Fb4	Mc12	Female	76	68.9796	65.1439	Business	Casual	2
Fb4	Mc2	Female	68.3333	68.9796	65.1439	Business	Casual	2
Fb4	Mc6	Female	71.875	68.9796	65.1439	Business	Casual	2
Fb5	Mb11	Female	61.8421	63.2171	62	Business	Business	1
Fb5	Mb2	Female	65.2381	63.2171	62	Business	Business	1
Fb5	Mb7	Female	66.1538	63.2171	62	Business	Business	1
Fb5	Mc4	Female	68.3333	63.2171	62	Business	Casual	2
Fb5	Mc5	Female	69	63.2171	62	Business	Casual	2
Fb5	Mc9	Female	64.1667	63.2171	62	Business	Casual	2
Fb6	Mb10	Female	54	58.1193	58.3333	Business	Business	1
Fb6	Mb4	Female	60.2174	58.1193	58.3333	Business	Business	1
Fb6	Mb7	Female	57	58.1193	58.3333	Business	Business	1
Fb6	Mc11	Female	55	58.1193	58.3333	Business	Casual	2
Fb6	Mc12	Female	57.8261	58.1193	58.3333	Business	Casual	2
Fb6	Mc3	Female	55.7143	58.1193	58.3333	Business	Casual	2
Fb7	Mb10	Female	40.9091	57.8704	54.3836	Business	Business	1
Fb7	Mb11	Female	45.4762	57.8704	54.3836	Business	Business	1
Fb7	Mb4	Female	37.2727	57.8704	54.3836	Business	Business	1
Fb7	Mc12	Female	43.125	57.8704	54.3836	Business	Casual	2
Fb7	Mc3	Female	53.4211	57.8704	54.3836	Business	Casual	2
Fb7	Mc5	Female	55.8	57.8704	54.3836	Business	Casual	2
Fb8	Mb1	Female	52.5	68.2075	59.5985	Business	Business	1
Fb8	Mb11	Female	45	68.2075	59.5985	Business	Business	1
Fb8	Mb2	Female	43.5	68.2075	59.5985	Business	Business	1
Fb8	Mc3	Female	42.75	68.2075	59.5985	Business	Casual	2
Fb8	Mc4	Female	47.5862	68.2075	59.5985	Business	Casual	2
Fb8	Mc7	Female	42.381	68.2075	59.5985	Business	Casual	2
Fb9	Mb2	Female	36.9444	57.5	65.0352	Business	Business	1
Fb9	Mb5	Female	46.087	57.5	65.0352	Business	Business	1
Fb9	Mb7	Female	46.3043	57.5	65.0352	Business	Business	1
Fb9	Mc11	Female	48.75	57.5	65.0352	Business	Casual	2
Fb9	Mc3	Female	43.5185	57.5	65.0352	Business	Casual	2
Fb9	Mc9	Female	41.2963	57.5	65.0352	Business	Casual	2
Fc1	Mb1	Female	42.7273	42.5	75.493	Casual	Business	1
Fc1	Mb3	Female	43.8095	42.5	75.493	Casual	Business	1
Fc1	Mb7	Female	36.75	42.5	75.493	Casual	Business	1
Fc1	Mc10	Female	34.4737	42.5	75.493	Casual	Casual	2
Fc1	Mc5	Female	40	42.5	75.493	Casual	Casual	2
Fc1	Mc6	Female	42.7941	42.5	75.493	Casual	Casual	2
Fc10	Mb4	Female	43.125	42.56	67.7667	Casual	Business	1
Fc10	Mb5	Female	45.7692	42.56	67.7667	Casual	Business	1
Fc10	Mb8	Female	36.1364	42.56	67.7667	Casual	Business	1
Fc10	Mc12	Female	43.25	42.56	67.7667	Casual	Casual	2
Fc10	Mc2	Female	43.1579	42.56	67.7667	Casual	Casual	2
Fc10	Mc3	Female	40	42.56	67.7667	Casual	Casual	2
Fc11	Mb12	Female	30.7143	31.5086	62.4843	Casual	Business	1
Fc11	Mb5	Female	37.619	31.5086	62.4843	Casual	Business	1
Fc11	Mb8	Female	30.4348	31.5086	62.4843	Casual	Business	1
Fc11	Mc1	Female	32.0455	31.5086	62.4843	Casual	Casual	2
Fc11	Mc2	Female	30	31.5086	62.4843	Casual	Casual	2
Fc11	Mc6	Female	30.2778	31.5086	62.4843	Casual	Casual	2
Fc12	Mb12	Female	42.1739	41.1304	72.7778	Casual	Business	1
Fc12	Mb3	Female	40.2778	41.1304	72.7778	Casual	Business	1
Fc12	Mb6	Female	38.3929	41.1304	72.7778	Casual	Business	1
Fc12	Mc10	Female	41.9565	41.1304	72.7778	Casual	Casual	2
Fc12	Mc4	Female	42.8947	41.1304	72.7778	Casual	Casual	2
Fc12	Mc9	Female	37.3684	41.1304	72.7778	Casual	Casual	2
Fc2	Mb12	Female	54.8276	48.5841	72.0076	Casual	Business	1
Fc2	Mb7	Female	46.087	48.5841	72.0076	Casual	Business	1
Fc2	Mb9	Female	56.5789	48.5841	72.0076	Casual	Business	1
Fc2	Mc1	Female	50.3846	48.5841	72.0076	Casual	Casual	2
Fc2	Mc11	Female	47.25	48.5841	72.0076	Casual	Casual	2
Fc2	Mc4	Female	43.6364	48.5841	72.0076	Casual	Casual	2
Fc3	Mb10	Female	45.2381	50.2362	74.6452	Casual	Business	1
Fc3	Mb4	Female	38.75	50.2362	74.6452	Casual	Business	1
Fc3	Mb6	Female	51.1765	50.2362	74.6452	Casual	Business	1
Fc3	Mc11	Female	48.2609	50.2362	74.6452	Casual	Casual	2
Fc3	Mc2	Female	51.4583	50.2362	74.6452	Casual	Casual	2
Fc3	Mc8	Female	54.1176	50.2362	74.6452	Casual	Casual	2
Fc4	Mb10	Female	47.6786	52.0312	75.298	Casual	Business	1
Fc4	Mb11	Female	48.2609	52.0312	75.298	Casual	Business	1
Fc4	Mb9	Female	56.1111	52.0312	75.298	Casual	Business	1
Fc4	Mc5	Female	46.0526	52.0312	75.298	Casual	Casual	2
Fc4	Mc7	Female	47.5926	52.0312	75.298	Casual	Casual	2
Fc4	Mc8	Female	52.8261	52.0312	75.298	Casual	Casual	2
Fc5	Mb1	Female	45	39.7938	66.5455	Casual	Business	1
Fc5	Mb3	Female	36.4286	39.7938	66.5455	Casual	Business	1
Fc5	Mb6	Female	40.4167	39.7938	66.5455	Casual	Business	1
Fc5	Mc10	Female	36.0526	39.7938	66.5455	Casual	Casual	2
Fc5	Mc12	Female	44.5238	39.7938	66.5455	Casual	Casual	2
Fc5	Mc8	Female	39	39.7938	66.5455	Casual	Casual	2
Fc6	Mb2	Female	41.1111	43.1197	61.0656	Casual	Business	1
Fc6	Mb8	Female	43.6842	43.1197	61.0656	Casual	Business	1
Fc6	Mb9	Female	39.2857	43.1197	61.0656	Casual	Business	1
Fc6	Mc1	Female	44.8148	43.1197	61.0656	Casual	Casual	2
Fc6	Mc5	Female	40.8065	43.1197	61.0656	Casual	Casual	2
Fc6	Mc6	Female	42.2727	43.1197	61.0656	Casual	Casual	2
Fc7	Mb10	Female	40.9091	45.4661	65.5556	Casual	Business	1
Fc7	Mb11	Female	45.4762	45.4661	65.5556	Casual	Business	1
Fc7	Mb4	Female	37.2727	45.4661	65.5556	Casual	Business	1
Fc7	Mc12	Female	43.125	45.4661	65.5556	Casual	Casual	2
Fc7	Mc7	Female	46.9048	45.4661	65.5556	Casual	Casual	2
Fc7	Mc9	Female	40.9524	45.4661	65.5556	Casual	Casual	2
Fc8	Mb1	Female	52.5	44.8333	70.098	Casual	Business	1
Fc8	Mb11	Female	45	44.8333	70.098	Casual	Business	1
Fc8	Mb2	Female	43.5	44.8333	70.098	Casual	Business	1
Fc8	Mc3	Female	42.75	44.8333	70.098	Casual	Casual	2
Fc8	Mc4	Female	47.5862	44.8333	70.098	Casual	Casual	2
Fc8	Mc7	Female	42.381	44.8333	70.098	Casual	Casual	2
Fc9	Mb2	Female	36.9444	44.2	67.6014	Casual	Business	1
Fc9	Mb5	Female	46.087	44.2	67.6014	Casual	Business	1
Fc9	Mb7	Female	46.3043	44.2	67.6014	Casual	Business	1
Fc9	Mc11	Female	48.75	44.2	67.6014	Casual	Casual	2
Fc9	Mc3	Female	43.5185	44.2	67.6014	Casual	Casual	2
Fc9	Mc9	Female	41.2963	44.2	67.6014	Casual	Casual	2
Mb1	Fb10	Male	67	69.4444	53.4615	Business	Business	1
Mb1	Fb4	Male	64.7826	69.4444	53.4615	Business	Business	1
Mb1	Fb7	Male	72.8947	69.4444	53.4615	Business	Business	1
Mb1	Fc1	Male	70.2778	69.4444	53.4615	Business	Casual	2
Mb1	Fc5	Male	60.7143	69.4444	53.4615	Business	Casual	2
Mb1	Fc8	Male	67.7778	69.4444	53.4615	Business	Casual	2
Mb10	Fb6	Male	67.381	65.9677	54.7581	Business	Business	1
Mb10	Fb8	Male	70	65.9677	54.7581	Business	Business	1
Mb10	Fb9	Male	64.7222	65.9677	54.7581	Business	Business	1
Mb10	Fc3	Male	63.3333	65.9677	54.7581	Business	Casual	2
Mb10	Fc4	Male	69.5455	65.9677	54.7581	Business	Casual	2
Mb10	Fc7	Male	63.75	65.9677	54.7581	Business	Casual	2
Mb11	Fb10	Male	63.0952	63.0859	64.4922	Business	Business	1
Mb11	Fb12	Male	61.9444	63.0859	64.4922	Business	Business	1
Mb11	Fb5	Male	65	63.0859	64.4922	Business	Business	1
Mb11	Fc4	Male	63.8462	63.0859	64.4922	Business	Casual	2
Mb11	Fc7	Male	63.8889	63.0859	64.4922	Business	Casual	2
Mb11	Fc8	Male	53.8462	63.0859	64.4922	Business	Casual	2
Mb12	Fb1	Male	63.6957	60.7801	52.9237	Business	Business	1
Mb12	Fb8	Male	57.3684	60.7801	52.9237	Business	Business	1
Mb12	Fb9	Male	61.1364	60.7801	52.9237	Business	Business	1
Mb12	Fc11	Male	61.25	60.7801	52.9237	Business	Casual	2
Mb12	Fc12	Male	57.1053	60.7801	52.9237	Business	Casual	2
Mb12	Fc2	Male	57.6	60.7801	52.9237	Business	Casual	2
Mb2	Fb12	Male	69.0385	69.6875	62.3864	Business	Business	1
Mb2	Fb5	Male	69.7059	69.6875	62.3864	Business	Business	1
Mb2	Fb7	Male	71.6667	69.6875	62.3864	Business	Business	1
Mb2	Fc6	Male	65.4348	69.6875	62.3864	Business	Casual	2
Mb2	Fc8	Male	61.25	69.6875	62.3864	Business	Casual	2
Mb2	Fc9	Male	67.037	69.6875	62.3864	Business	Casual	2
Mb3	Fb11	Male	61.6667	63.4397	55.188	Business	Business	1
Mb3	Fb3	Male	62.069	63.4397	55.188	Business	Business	1
Mb3	Fb4	Male	66.4706	63.4397	55.188	Business	Business	1
Mb3	Fc1	Male	56.8	63.4397	55.188	Business	Casual	2
Mb3	Fc12	Male	59.4737	63.4397	55.188	Business	Casual	2
Mb3	Fc5	Male	59	63.4397	55.188	Business	Casual	2
Mb4	Fb11	Male	64.2857	65.5303	62.9839	Business	Business	1
Mb4	Fb4	Male	71.0714	65.5303	62.9839	Business	Business	1
Mb4	Fb6	Male	67.7778	65.5303	62.9839	Business	Business	1
Mb4	Fc10	Male	63.9583	65.5303	62.9839	Business	Casual	2
Mb4	Fc3	Male	60.8824	65.5303	62.9839	Business	Casual	2
Mb4	Fc7	Male	67.3684	65.5303	62.9839	Business	Casual	2
Mb5	Fb12	Male	76.4706	76.5625	63.9179	Business	Business	1
Mb5	Fb2	Male	74.4231	76.5625	63.9179	Business	Business	1
Mb5	Fb3	Male	77.8125	76.5625	63.9179	Business	Business	1
Mb5	Fc10	Male	75.3846	76.5625	63.9179	Business	Casual	2
Mb5	Fc11	Male	74.375	76.5625	63.9179	Business	Casual	2
Mb5	Fc9	Male	78.2353	76.5625	63.9179	Business	Casual	2
Mb6	Fb10	Male	59.4737	59.1732	49.1339	Business	Business	1
Mb6	Fb2	Male	57.8571	59.1732	49.1339	Business	Business	1
Mb6	Fb9	Male	54.2308	59.1732	49.1339	Business	Business	1
Mb6	Fc12	Male	69.4118	59.1732	49.1339	Business	Casual	2
Mb6	Fc3	Male	53.75	59.1732	49.1339	Business	Casual	2
Mb6	Fc5	Male	60	59.1732	49.1339	Business	Casual	2
Mb7	Fb3	Male	74.6	69.0604	55.96	Business	Business	1
Mb7	Fb5	Male	72.6087	69.0604	55.96	Business	Business	1
Mb7	Fb6	Male	68.5294	69.0604	55.96	Business	Business	1
Mb7	Fc1	Male	67.1429	69.0604	55.96	Business	Casual	2
Mb7	Fc2	Male	61.6667	69.0604	55.96	Business	Casual	2
Mb7	Fc9	Male	71.5789	69.0604	55.96	Business	Casual	2
Mb8	Fb1	Male	58.6364	62.8623	47.9924	Business	Business	1
Mb8	Fb2	Male	66.6667	62.8623	47.9924	Business	Business	1
Mb8	Fb7	Male	61	62.8623	47.9924	Business	Business	1
Mb8	Fc10	Male	63.4783	62.8623	47.9924	Business	Casual	2
Mb8	Fc11	Male	62.5	62.8623	47.9924	Business	Casual	2
Mb8	Fc6	Male	61.9444	62.8623	47.9924	Business	Casual	2
Mb9	Fb1	Male	69.6667	70.625	59.8872	Business	Business	1
Mb9	Fb11	Male	69.2857	70.625	59.8872	Business	Business	1
Mb9	Fb8	Male	71.5909	70.625	59.8872	Business	Business	1
Mb9	Fc2	Male	68.3333	70.625	59.8872	Business	Casual	2
Mb9	Fc4	Male	70.2778	70.625	59.8872	Business	Casual	2
Mb9	Fc6	Male	67.5	70.625	59.8872	Business	Casual	2
Mc1	Fb12	Male	44.3182	49.7163	61.8952	Casual	Business	1
Mc1	Fb3	Male	41.9048	49.7163	61.8952	Casual	Business	1
Mc1	Fb9	Male	44.2857	49.7163	61.8952	Casual	Business	1
Mc1	Fc11	Male	41.1905	49.7163	61.8952	Casual	Casual	2
Mc1	Fc2	Male	37.5	49.7163	61.8952	Casual	Casual	2
Mc1	Fc6	Male	41.3889	49.7163	61.8952	Casual	Casual	2
Mc10	Fb10	Male	46.2	47.2028	53.2692	Casual	Business	1
Mc10	Fb11	Male	46	47.2028	53.2692	Casual	Business	1
Mc10	Fb2	Male	48.6957	47.2028	53.2692	Casual	Business	1
Mc10	Fc1	Male	48.125	47.2028	53.2692	Casual	Casual	2
Mc10	Fc12	Male	41.1111	47.2028	53.2692	Casual	Casual	2
Mc10	Fc5	Male	46.25	47.2028	53.2692	Casual	Casual	2
Mc11	Fb1	Male	33.6111	44.8561	47.0238	Casual	Business	1
Mc11	Fb11	Male	44	44.8561	47.0238	Casual	Business	1
Mc11	Fb6	Male	47.2222	44.8561	47.0238	Casual	Business	1
Mc11	Fc2	Male	46.5217	44.8561	47.0238	Casual	Casual	2
Mc11	Fc3	Male	48.4211	44.8561	47.0238	Casual	Casual	2
Mc11	Fc9	Male	44.75	44.8561	47.0238	Casual	Casual	2
Mc12	Fb3	Male	53.3333	51.2698	49.2647	Casual	Business	1
Mc12	Fb4	Male	56.1111	51.2698	49.2647	Casual	Business	1
Mc12	Fb6	Male	47.2222	51.2698	49.2647	Casual	Business	1
Mc12	Fc10	Male	51.7647	51.2698	49.2647	Casual	Casual	2
Mc12	Fc5	Male	46.1765	51.2698	49.2647	Casual	Casual	2
Mc12	Fc7	Male	56.5909	51.2698	49.2647	Casual	Casual	2
Mc2	Fb1	Male	55	53.1707	59.0574	Casual	Business	1
Mc2	Fb2	Male	49.375	53.1707	59.0574	Casual	Business	1
Mc2	Fb4	Male	64.5455	53.1707	59.0574	Casual	Business	1
Mc2	Fc10	Male	50	53.1707	59.0574	Casual	Casual	2
Mc2	Fc11	Male	55.5263	53.1707	59.0574	Casual	Casual	2
Mc2	Fc3	Male	50	53.1707	59.0574	Casual	Casual	2
Mc3	Fb2	Male	33	39.6032	54.0083	Casual	Business	1
Mc3	Fb6	Male	36	39.6032	54.0083	Casual	Business	1
Mc3	Fb7	Male	46.3636	39.6032	54.0083	Casual	Business	1
Mc3	Fc10	Male	40.8333	39.6032	54.0083	Casual	Casual	2
Mc3	Fc8	Male	62.2222	39.6032	54.0083	Casual	Casual	2
Mc3	Fc9	Male	44.1667	39.6032	54.0083	Casual	Casual	2
Mc4	Fb1	Male	46.7857	39.8889	55.5769	Casual	Business	1
Mc4	Fb6	Male	45	39.8889	55.5769	Casual	Business	1
Mc4	Fb9	Male	40	39.8889	55.5769	Casual	Business	1
Mc4	Fc12	Male	43.6111	39.8889	55.5769	Casual	Casual	2
Mc4	Fc2	Male	39.3548	39.8889	55.5769	Casual	Casual	2
Mc4	Fc8	Male	40	39.8889	55.5769	Casual	Casual	2
Mc5	Fb5	Male	42.6667	44.4245	55.0417	Casual	Business	1
Mc5	Fb7	Male	45.5556	44.4245	55.0417	Casual	Business	1
Mc5	Fb8	Male	38.8095	44.4245	55.0417	Casual	Business	1
Mc5	Fc1	Male	47.1429	44.4245	55.0417	Casual	Casual	2
Mc5	Fc4	Male	44.4737	44.4245	55.0417	Casual	Casual	2
Mc5	Fc6	Male	51.4286	44.4245	55.0417	Casual	Casual	2
Mc6	Fb4	Male	30	40.3571	50.7087	Casual	Business	1
Mc6	Fb7	Male	37.5	40.3571	50.7087	Casual	Business	1
Mc6	Fb8	Male	46.875	40.3571	50.7087	Casual	Business	1
Mc6	Fc1	Male	40	40.3571	50.7087	Casual	Casual	2
Mc6	Fc11	Male	38.6207	40.3571	50.7087	Casual	Casual	2
Mc6	Fc6	Male	35	40.3571	50.7087	Casual	Casual	2
Mc7	Fb10	Male	39.5	40.8475	61.7442	Casual	Business	1
Mc7	Fb11	Male	38.6111	40.8475	61.7442	Casual	Business	1
Mc7	Fb12	Male	43.75	40.8475	61.7442	Casual	Business	1
Mc7	Fc4	Male	47.2222	40.8475	61.7442	Casual	Casual	2
Mc7	Fc7	Male	41.1111	40.8475	61.7442	Casual	Casual	2
Mc7	Fc8	Male	54.0909	40.8475	61.7442	Casual	Casual	2
Mc8	Fb12	Male	40.4545	38.4109	62.9918	Casual	Business	1
Mc8	Fb8	Male	35	38.4109	62.9918	Casual	Business	1
Mc8	Fb9	Male	42.6923	38.4109	62.9918	Casual	Business	1
Mc8	Fc3	Male	46.9231	38.4109	62.9918	Casual	Casual	2
Mc8	Fc4	Male	35	38.4109	62.9918	Casual	Casual	2
Mc8	Fc5	Male	42.1429	38.4109	62.9918	Casual	Casual	2
Mc9	Fb10	Male	40.7143	41.9424	57.9339	Casual	Business	1
Mc9	Fb3	Male	41.6667	41.9424	57.9339	Casual	Business	1
Mc9	Fb5	Male	43.8889	41.9424	57.9339	Casual	Business	1
Mc9	Fc12	Male	43.8889	41.9424	57.9339	Casual	Casual	2
Mc9	Fc7	Male	40.7895	41.9424	57.9339	Casual	Casual	2
Mc9	Fc9	Male	41.4706	41.9424	57.9339	Casual	Casual	2

## Sheet: Attractiveness
Model_ID	Other_ID	Stim_Sex	Rated_Attractiveness	Earn_Alone	Attract_Alone	ModelAttire	OtherAttire	Attire_2
Fb1	Mb12	Female	69.79	68.8333	66.1824	Business	Business	1
Fb1	Mb8	Female	68.5	68.8333	66.1824	Business	Business	1
Fb1	Mb9	Female	68.33	68.8333	66.1824	Business	Business	1
Fb1	Mc11	Female	65.79	68.8333	66.1824	Business	Casual	2
Fb1	Mc2	Female	73.81	68.8333	66.1824	Business	Casual	2
Fb1	Mc4	Female	68.64	68.8333	66.1824	Business	Casual	2
Fb10	Mb1	Female	57.17	61.4356	63.1429	Business	Business	1
Fb10	Mb11	Female	66.92	61.4356	63.1429	Business	Business	1
Fb10	Mb6	Female	71.61	61.4356	63.1429	Business	Business	1
Fb10	Mc10	Female	67.39	61.4356	63.1429	Business	Casual	2
Fb10	Mc7	Female	65.65	61.4356	63.1429	Business	Casual	2
Fb10	Mc9	Female	63.81	61.4356	63.1429	Business	Casual	2
Fb11	Mb3	Female	65.48	66.6364	68.3969	Business	Business	1
Fb11	Mb4	Female	68.86	66.6364	68.3969	Business	Business	1
Fb11	Mb9	Female	71.25	66.6364	68.3969	Business	Business	1
Fb11	Mc10	Female	68.1	66.6364	68.3969	Business	Casual	2
Fb11	Mc11	Female	68.06	66.6364	68.3969	Business	Casual	2
Fb11	Mc7	Female	72.5	66.6364	68.3969	Business	Casual	2
Fb12	Mb11	Female	69.17	64.5045	72.8065	Business	Business	1
Fb12	Mb2	Female	71.67	64.5045	72.8065	Business	Business	1
Fb12	Mb5	Female	70.53	64.5045	72.8065	Business	Business	1
Fb12	Mc1	Female	70.52	64.5045	72.8065	Business	Casual	2
Fb12	Mc7	Female	70	64.5045	72.8065	Business	Casual	2
Fb12	Mc8	Female	74.69	64.5045	72.8065	Business	Casual	2
Fb2	Mb5	Female	69	67.6549	70.2848	Business	Business	1
Fb2	Mb6	Female	72.38	67.6549	70.2848	Business	Business	1
Fb2	Mb8	Female	70.42	67.6549	70.2848	Business	Business	1
Fb2	Mc10	Female	63.96	67.6549	70.2848	Business	Casual	2
Fb2	Mc2	Female	62.32	67.6549	70.2848	Business	Casual	2
Fb2	Mc3	Female	69.63	67.6549	70.2848	Business	Casual	2
Fb3	Mb3	Female	69.26	67.7778	75.6296	Business	Business	1
Fb3	Mb5	Female	70.33	67.7778	75.6296	Business	Business	1
Fb3	Mb7	Female	81.76	67.7778	75.6296	Business	Business	1
Fb3	Mc1	Female	73.8	67.7778	75.6296	Business	Casual	2
Fb3	Mc12	Female	77.61	67.7778	75.6296	Business	Casual	2
Fb3	Mc9	Female	75.87	67.7778	75.6296	Business	Casual	2
Fb4	Mb1	Female	60	68.9796	65.1439	Business	Business	1
Fb4	Mb3	Female	64.23	68.9796	65.1439	Business	Business	1
Fb4	Mb4	Female	65	68.9796	65.1439	Business	Business	1
Fb4	Mc12	Female	69.17	68.9796	65.1439	Business	Casual	2
Fb4	Mc2	Female	75.42	68.9796	65.1439	Business	Casual	2
Fb4	Mc6	Female	62.65	68.9796	65.1439	Business	Casual	2
Fb5	Mb11	Female	58.8	63.2171	62	Business	Business	1
Fb5	Mb2	Female	59.52	63.2171	62	Business	Business	1
Fb5	Mb7	Female	50.29	63.2171	62	Business	Business	1
Fb5	Mc4	Female	64.4	63.2171	62	Business	Casual	2
Fb5	Mc5	Female	56.11	63.2171	62	Business	Casual	2
Fb5	Mc9	Female	69.44	63.2171	62	Business	Casual	2
Fb6	Mb10	Female	64	58.1193	58.3333	Business	Business	1
Fb6	Mb4	Female	60	58.1193	58.3333	Business	Business	1
Fb6	Mb7	Female	53.26	58.1193	58.3333	Business	Business	1
Fb6	Mc11	Female	61.19	58.1193	58.3333	Business	Casual	2
Fb6	Mc12	Female	58.57	58.1193	58.3333	Business	Casual	2
Fb6	Mc3	Female	62.89	58.1193	58.3333	Business	Casual	2
Fb7	Mb1	Female	62.06	57.8704	54.3836	Business	Business	1
Fb7	Mb2	Female	49.79	57.8704	54.3836	Business	Business	1
Fb7	Mb8	Female	50	57.8704	54.3836	Business	Business	1
Fb7	Mc3	Female	56.55	57.8704	54.3836	Business	Casual	2
Fb7	Mc5	Female	59.09	57.8704	54.3836	Business	Casual	2
Fb7	Mc6	Female	53.42	57.8704	54.3836	Business	Casual	2
Fb8	Mb10	Female	60.56	68.2075	59.5985	Business	Business	1
Fb8	Mb12	Female	62.14	68.2075	59.5985	Business	Business	1
Fb8	Mb9	Female	58.46	68.2075	59.5985	Business	Business	1
Fb8	Mc5	Female	61.94	68.2075	59.5985	Business	Casual	2
Fb8	Mc6	Female	58.57	68.2075	59.5985	Business	Casual	2
Fb8	Mc8	Female	60	68.2075	59.5985	Business	Casual	2
Fb9	Mb10	Female	67.5	57.5	65.0352	Business	Business	1
Fb9	Mb12	Female	70.59	57.5	65.0352	Business	Business	1
Fb9	Mb6	Female	70.23	57.5	65.0352	Business	Business	1
Fb9	Mc1	Female	67.96	57.5	65.0352	Business	Casual	2
Fb9	Mc4	Female	68.1	57.5	65.0352	Business	Casual	2
Fb9	Mc8	Female	63	57.5	65.0352	Business	Casual	2
Fc1	Mb1	Female	78.21	42.5	75.493	Casual	Business	1
Fc1	Mb3	Female	78.96	42.5	75.493	Casual	Business	1
Fc1	Mb7	Female	74.64	42.5	75.493	Casual	Business	1
Fc1	Mc10	Female	78.33	42.5	75.493	Casual	Casual	2
Fc1	Mc5	Female	78.39	42.5	75.493	Casual	Casual	2
Fc1	Mc6	Female	72.39	42.5	75.493	Casual	Casual	2
Fc10	Mb4	Female	62.5	42.56	67.7667	Casual	Business	1
Fc10	Mb5	Female	67.5	42.56	67.7667	Casual	Business	1
Fc10	Mb8	Female	59.79	42.56	67.7667	Casual	Business	1
Fc10	Mc12	Female	65	42.56	67.7667	Casual	Casual	2
Fc10	Mc2	Female	67.6	42.56	67.7667	Casual	Casual	2
Fc10	Mc3	Female	62.5	42.56	67.7667	Casual	Casual	2
Fc11	Mb12	Female	55	31.5086	62.4843	Casual	Business	1
Fc11	Mb5	Female	68.5	31.5086	62.4843	Casual	Business	1
Fc11	Mb8	Female	65.5	31.5086	62.4843	Casual	Business	1
Fc11	Mc1	Female	63.7	31.5086	62.4843	Casual	Casual	2
Fc11	Mc2	Female	60	31.5086	62.4843	Casual	Casual	2
Fc11	Mc6	Female	68.71	31.5086	62.4843	Casual	Casual	2
Fc12	Mb12	Female	70.77	41.1304	72.7778	Casual	Business	1
Fc12	Mb3	Female	74.42	41.1304	72.7778	Casual	Business	1
Fc12	Mb6	Female	73.67	41.1304	72.7778	Casual	Business	1
Fc12	Mc10	Female	72.69	41.1304	72.7778	Casual	Casual	2
Fc12	Mc4	Female	73.18	41.1304	72.7778	Casual	Casual	2
Fc12	Mc9	Female	75.4	41.1304	72.7778	Casual	Casual	2
Fc2	Mb12	Female	73.75	48.5841	72.0076	Casual	Business	1
Fc2	Mb7	Female	72.35	48.5841	72.0076	Casual	Business	1
Fc2	Mb9	Female	71.5	48.5841	72.0076	Casual	Business	1
Fc2	Mc1	Female	75	48.5841	72.0076	Casual	Casual	2
Fc2	Mc11	Female	76.88	48.5841	72.0076	Casual	Casual	2
Fc2	Mc4	Female	71.61	48.5841	72.0076	Casual	Casual	2
Fc3	Mb10	Female	74.64	50.2362	74.6452	Casual	Business	1
Fc3	Mb4	Female	72.41	50.2362	74.6452	Casual	Business	1
Fc3	Mb6	Female	73.33	50.2362	74.6452	Casual	Business	1
Fc3	Mc11	Female	76.88	50.2362	74.6452	Casual	Casual	2
Fc3	Mc2	Female	75.94	50.2362	74.6452	Casual	Casual	2
Fc3	Mc8	Female	75.89	50.2362	74.6452	Casual	Casual	2
Fc4	Mb10	Female	72.22	52.0312	75.298	Casual	Business	1
Fc4	Mb11	Female	78.89	52.0312	75.298	Casual	Business	1
Fc4	Mb9	Female	76.32	52.0312	75.298	Casual	Business	1
Fc4	Mc5	Female	72.83	52.0312	75.298	Casual	Casual	2
Fc4	Mc7	Female	73	52.0312	75.298	Casual	Casual	2
Fc4	Mc8	Female	70.42	52.0312	75.298	Casual	Casual	2
Fc5	Mb1	Female	71.11	39.7938	66.5455	Casual	Business	1
Fc5	Mb3	Female	68.48	39.7938	66.5455	Casual	Business	1
Fc5	Mb6	Female	67.25	39.7938	66.5455	Casual	Business	1
Fc5	Mc10	Female	64.29	39.7938	66.5455	Casual	Casual	2
Fc5	Mc12	Female	66.52	39.7938	66.5455	Casual	Casual	2
Fc5	Mc8	Female	56.88	39.7938	66.5455	Casual	Casual	2
Fc6	Mb2	Female	58.25	43.1197	61.0656	Casual	Business	1
Fc6	Mb8	Female	55.22	43.1197	61.0656	Casual	Business	1
Fc6	Mb9	Female	56	43.1197	61.0656	Casual	Business	1
Fc6	Mc1	Female	59.17	43.1197	61.0656	Casual	Casual	2
Fc6	Mc5	Female	60.44	43.1197	61.0656	Casual	Casual	2
Fc6	Mc6	Female	58.46	43.1197	61.0656	Casual	Casual	2
Fc7	Mb10	Female	74.67	45.4661	65.5556	Casual	Business	1
Fc7	Mb11	Female	64.06	45.4661	65.5556	Casual	Business	1
Fc7	Mb4	Female	67.93	45.4661	65.5556	Casual	Business	1
Fc7	Mc12	Female	61.43	45.4661	65.5556	Casual	Casual	2
Fc7	Mc7	Female	64.06	45.4661	65.5556	Casual	Casual	2
Fc7	Mc9	Female	69.55	45.4661	65.5556	Casual	Casual	2
Fc8	Mb1	Female	71.77	44.8333	70.098	Casual	Business	1
Fc8	Mb11	Female	71.46	44.8333	70.098	Casual	Business	1
Fc8	Mb2	Female	73.75	44.8333	70.098	Casual	Business	1
Fc8	Mc3	Female	70.25	44.8333	70.098	Casual	Casual	2
Fc8	Mc4	Female	70.65	44.8333	70.098	Casual	Casual	2
Fc8	Mc7	Female	75	44.8333	70.098	Casual	Casual	2
Fc9	Mb2	Female	71.75	44.2	67.6014	Casual	Business	1
Fc9	Mb5	Female	67.14	44.2	67.6014	Casual	Business	1
Fc9	Mb7	Female	73.1	44.2	67.6014	Casual	Business	1
Fc9	Mc11	Female	62.75	44.2	67.6014	Casual	Casual	2
Fc9	Mc3	Female	64.38	44.2	67.6014	Casual	Casual	2
Fc9	Mc9	Female	60	44.2	67.6014	Casual	Casual	2
Mb1	Fb10	Male	50.6	69.4444	53.4615	Business	Business	1
Mb1	Fb4	Male	52.8	69.4444	53.4615	Business	Business	1
Mb1	Fb7	Male	50.71	69.4444	53.4615	Business	Business	1
Mb1	Fc1	Male	62.78	69.4444	53.4615	Business	Casual	2
Mb1	Fc5	Male	49.47	69.4444	53.4615	Business	Casual	2
Mb1	Fc8	Male	53.81	69.4444	53.4615	Business	Casual	2
Mb10	Fb6	Male	62.14	65.9677	54.7581	Business	Business	1
Mb10	Fb8	Male	55	65.9677	54.7581	Business	Business	1
Mb10	Fb9	Male	60	65.9677	54.7581	Business	Business	1
Mb10	Fc3	Male	49.72	65.9677	54.7581	Business	Casual	2
Mb10	Fc4	Male	59.67	65.9677	54.7581	Business	Casual	2
Mb10	Fc7	Male	57.25	65.9677	54.7581	Business	Casual	2
Mb11	Fb10	Male	64.09	63.0859	64.4922	Business	Business	1
Mb11	Fb12	Male	60.48	63.0859	64.4922	Business	Business	1
Mb11	Fb5	Male	61.09	63.0859	64.4922	Business	Business	1
Mb11	Fc4	Male	58.25	63.0859	64.4922	Business	Casual	2
Mb11	Fc7	Male	67.31	63.0859	64.4922	Business	Casual	2
Mb11	Fc8	Male	57.86	63.0859	64.4922	Business	Casual	2
Mb12	Fb1	Male	56.59	60.7801	52.9237	Business	Business	1
Mb12	Fb8	Male	55.56	60.7801	52.9237	Business	Business	1
Mb12	Fb9	Male	53.52	60.7801	52.9237	Business	Business	1
Mb12	Fc11	Male	46.79	60.7801	52.9237	Business	Casual	2
Mb12	Fc12	Male	51.8	60.7801	52.9237	Business	Casual	2
Mb12	Fc2	Male	55.75	60.7801	52.9237	Business	Casual	2
Mb2	Fb12	Male	76.76	69.6875	62.3864	Business	Business	1
Mb2	Fb5	Male	57.37	69.6875	62.3864	Business	Business	1
Mb2	Fb7	Male	63	69.6875	62.3864	Business	Business	1
Mb2	Fc6	Male	61.56	69.6875	62.3864	Business	Casual	2
Mb2	Fc8	Male	60.87	69.6875	62.3864	Business	Casual	2
Mb2	Fc9	Male	64.17	69.6875	62.3864	Business	Casual	2
Mb3	Fb11	Male	50.24	63.4397	55.188	Business	Business	1
Mb3	Fb3	Male	57.71	63.4397	55.188	Business	Business	1
Mb3	Fb4	Male	56.19	63.4397	55.188	Business	Business	1
Mb3	Fc1	Male	56	63.4397	55.188	Business	Casual	2
Mb3	Fc12	Male	53	63.4397	55.188	Business	Casual	2
Mb3	Fc5	Male	52.37	63.4397	55.188	Business	Casual	2
Mb4	Fb11	Male	63.75	65.5303	62.9839	Business	Business	1
Mb4	Fb4	Male	60.19	65.5303	62.9839	Business	Business	1
Mb4	Fb6	Male	61.32	65.5303	62.9839	Business	Business	1
Mb4	Fc10	Male	58.48	65.5303	62.9839	Business	Casual	2
Mb4	Fc3	Male	67	65.5303	62.9839	Business	Casual	2
Mb4	Fc7	Male	68.75	65.5303	62.9839	Business	Casual	2
Mb5	Fb12	Male	63.79	76.5625	63.9179	Business	Business	1
Mb5	Fb2	Male	64.81	76.5625	63.9179	Business	Business	1
Mb5	Fb3	Male	61.74	76.5625	63.9179	Business	Business	1
Mb5	Fc10	Male	68.33	76.5625	63.9179	Business	Casual	2
Mb5	Fc11	Male	68.57	76.5625	63.9179	Business	Casual	2
Mb5	Fc9	Male	69.8	76.5625	63.9179	Business	Casual	2
Mb6	Fb10	Male	54.57	59.1732	49.1339	Business	Business	1
Mb6	Fb2	Male	48.39	59.1732	49.1339	Business	Business	1
Mb6	Fb9	Male	58.27	59.1732	49.1339	Business	Business	1
Mb6	Fc12	Male	47.75	59.1732	49.1339	Business	Casual	2
Mb6	Fc3	Male	52.24	59.1732	49.1339	Business	Casual	2
Mb6	Fc5	Male	48.08	59.1732	49.1339	Business	Casual	2
Mb7	Fb3	Male	56.09	69.0604	55.96	Business	Business	1
Mb7	Fb5	Male	57.41	69.0604	55.96	Business	Business	1
Mb7	Fb6	Male	60.15	69.0604	55.96	Business	Business	1
Mb7	Fc1	Male	57.95	69.0604	55.96	Business	Casual	2
Mb7	Fc2	Male	61.04	69.0604	55.96	Business	Casual	2
Mb7	Fc9	Male	52.69	69.0604	55.96	Business	Casual	2
Mb8	Fb1	Male	50.4	62.8623	47.9924	Business	Business	1
Mb8	Fb2	Male	49.5	62.8623	47.9924	Business	Business	1
Mb8	Fb7	Male	53.06	62.8623	47.9924	Business	Business	1
Mb8	Fc10	Male	49.32	62.8623	47.9924	Business	Casual	2
Mb8	Fc11	Male	46.36	62.8623	47.9924	Business	Casual	2
Mb8	Fc6	Male	47.04	62.8623	47.9924	Business	Casual	2
Mb9	Fb1	Male	60.32	70.625	59.8872	Business	Business	1
Mb9	Fb11	Male	62	70.625	59.8872	Business	Business	1
Mb9	Fb8	Male	66.6	70.625	59.8872	Business	Business	1
Mb9	Fc2	Male	62.17	70.625	59.8872	Business	Casual	2
Mb9	Fc4	Male	54.77	70.625	59.8872	Business	Casual	2
Mb9	Fc6	Male	52.95	70.625	59.8872	Business	Casual	2
Mc1	Fb12	Male	61.03	49.7163	61.8952	Casual	Business	1
Mc1	Fb3	Male	61.13	49.7163	61.8952	Casual	Business	1
Mc1	Fb9	Male	56.56	49.7163	61.8952	Casual	Business	1
Mc1	Fc11	Male	56.67	49.7163	61.8952	Casual	Casual	2
Mc1	Fc2	Male	61.36	49.7163	61.8952	Casual	Casual	2
Mc1	Fc6	Male	64.5	49.7163	61.8952	Casual	Casual	2
Mc10	Fb10	Male	52.17	47.2028	53.2692	Casual	Business	1
Mc10	Fb11	Male	56.25	47.2028	53.2692	Casual	Business	1
Mc10	Fb2	Male	56.21	47.2028	53.2692	Casual	Business	1
Mc10	Fc1	Male	55	47.2028	53.2692	Casual	Casual	2
Mc10	Fc12	Male	48.79	47.2028	53.2692	Casual	Casual	2
Mc10	Fc5	Male	53	47.2028	53.2692	Casual	Casual	2
Mc11	Fb1	Male	47.59	44.8561	47.0238	Casual	Business	1
Mc11	Fb11	Male	46	44.8561	47.0238	Casual	Business	1
Mc11	Fb6	Male	46.67	44.8561	47.0238	Casual	Business	1
Mc11	Fc2	Male	51.79	44.8561	47.0238	Casual	Casual	2
Mc11	Fc3	Male	47.12	44.8561	47.0238	Casual	Casual	2
Mc11	Fc9	Male	48.41	44.8561	47.0238	Casual	Casual	2
Mc12	Fb3	Male	52.83	51.2698	49.2647	Casual	Business	1
Mc12	Fb4	Male	58.26	51.2698	49.2647	Casual	Business	1
Mc12	Fb6	Male	51.82	51.2698	49.2647	Casual	Business	1
Mc12	Fc10	Male	49.35	51.2698	49.2647	Casual	Casual	2
Mc12	Fc5	Male	45	51.2698	49.2647	Casual	Casual	2
Mc12	Fc7	Male	50.19	51.2698	49.2647	Casual	Casual	2
Mc2	Fb1	Male	61.97	53.1707	59.0574	Casual	Business	1
Mc2	Fb2	Male	55.29	53.1707	59.0574	Casual	Business	1
Mc2	Fb4	Male	56.25	53.1707	59.0574	Casual	Business	1
Mc2	Fc10	Male	62.14	53.1707	59.0574	Casual	Casual	2
Mc2	Fc11	Male	66.59	53.1707	59.0574	Casual	Casual	2
Mc2	Fc3	Male	65.36	53.1707	59.0574	Casual	Casual	2
Mc3	Fb2	Male	49.63	39.6032	54.0083	Casual	Business	1
Mc3	Fb6	Male	54.37	39.6032	54.0083	Casual	Business	1
Mc3	Fb7	Male	50.67	39.6032	54.0083	Casual	Business	1
Mc3	Fc10	Male	46.25	39.6032	54.0083	Casual	Casual	2
Mc3	Fc8	Male	44.58	39.6032	54.0083	Casual	Casual	2
Mc3	Fc9	Male	50.6	39.6032	54.0083	Casual	Casual	2
Mc4	Fb1	Male	51.43	39.8889	55.5769	Casual	Business	1
Mc4	Fb5	Male	54.77	39.8889	55.5769	Casual	Business	1
Mc4	Fb9	Male	53.08	39.8889	55.5769	Casual	Business	1
Mc4	Fc12	Male	52.19	39.8889	55.5769	Casual	Casual	2
Mc4	Fc2	Male	55.88	39.8889	55.5769	Casual	Casual	2
Mc4	Fc8	Male	60	39.8889	55.5769	Casual	Casual	2
Mc5	Fb5	Male	53.27	44.4245	55.0417	Casual	Business	1
Mc5	Fb7	Male	48.5	44.4245	55.0417	Casual	Business	1
Mc5	Fb8	Male	60.38	44.4245	55.0417	Casual	Business	1
Mc5	Fc1	Male	57.06	44.4245	55.0417	Casual	Casual	2
Mc5	Fc4	Male	61.25	44.4245	55.0417	Casual	Casual	2
Mc5	Fc6	Male	54.33	44.4245	55.0417	Casual	Casual	2
Mc6	Fb4	Male	52.17	40.3571	50.7087	Casual	Business	1
Mc6	Fb7	Male	61.84	40.3571	50.7087	Casual	Business	1
Mc6	Fb8	Male	52.69	40.3571	50.7087	Casual	Business	1
Mc6	Fc1	Male	52.4	40.3571	50.7087	Casual	Casual	2
Mc6	Fc11	Male	37.93	40.3571	50.7087	Casual	Casual	2
Mc6	Fc6	Male	52.07	40.3571	50.7087	Casual	Casual	2
Mc7	Fb10	Male	67.27	40.8475	61.7442	Casual	Business	1
Mc7	Fb11	Male	62.22	40.8475	61.7442	Casual	Business	1
Mc7	Fb12	Male	57.14	40.8475	61.7442	Casual	Business	1
Mc7	Fc4	Male	61.32	40.8475	61.7442	Casual	Casual	2
Mc7	Fc7	Male	64.12	40.8475	61.7442	Casual	Casual	2
Mc7	Fc8	Male	62.06	40.8475	61.7442	Casual	Casual	2
Mc8	Fb12	Male	57.8	38.4109	62.9918	Casual	Business	1
Mc8	Fb8	Male	56.11	38.4109	62.9918	Casual	Business	1
Mc8	Fb9	Male	58.94	38.4109	62.9918	Casual	Business	1
Mc8	Fc3	Male	57.05	38.4109	62.9918	Casual	Casual	2
Mc8	Fc4	Male	60.18	38.4109	62.9918	Casual	Casual	2
Mc8	Fc5	Male	65	38.4109	62.9918	Casual	Casual	2
Mc9	Fb10	Male	58.04	41.9424	57.9339	Casual	Business	1
Mc9	Fb3	Male	64.66	41.9424	57.9339	Casual	Business	1
Mc9	Fb5	Male	56.39	41.9424	57.9339	Casual	Business	1
Mc9	Fc12	Male	59.05	41.9424	57.9339	Casual	Casual	2
Mc9	Fc7	Male	59.13	41.9424	57.9339	Casual	Casual	2
Mc9	Fc9	Male	57.17	41.9424	57.9339	Casual	Casual	2
